# Supplementary material for: Ultrastructural and proteomic evidence for the presence of a putative nucleolus in an Archaeon
Source: Front Microbiol. 2023 Feb 2;14:1075071. doi: 10.3389/fmicb.2023.1075071 (PMC9932318; doi:10.3389/fmicb.2023.1075071)
Supplement: Supplementary file 2 [file Data_Sheet_2.XLSX]

## Sheet: Table_S1
	Table S1. Precipitated proteins that aligned to translated genes of the Saccharolobus solfataricus (formerly known as Sulfolobus solfataricus) genome. Local aligment was done using BLASTP (only 100% identical matches were allowed).
	Peptide ID	Peptide sequence	Gene ID	Percentage of identical matches	aligment length	number of mismatches	e-value	bitscore
	band_1_peptide_3	AAPVLLLK	NZ_LT549890.1_prot_WP_009992283.1_888	100	8	0	3.7	18.1
	band_1_peptide_5	MVFIEGAK	NZ_LT549890.1_prot_WP_009992283.1_888	100	8	0	1.5	19.2
	band_1_peptide_6	IAFTTLASK	NZ_LT549890.1_prot_WP_009992283.1_888	100	9	0	1.2	19.6
	band_1_peptide_7	SATEAATAILK	NZ_LT549890.1_prot_WP_009992650.1_2966	100	11	0	0.13	22.7
	band_1_peptide_8	KIAFTTLASK	NZ_LT549890.1_prot_WP_009992283.1_888	100	10	0	0.48	20.8
	band_1_peptide_9	FIAEGAELNK	NZ_LT549890.1_prot_WP_009992283.1_888	100	10	0	0.053	23.5
	band_1_peptide_10	GGSIEDSVLVK	NZ_LT549890.1_prot_WP_009992283.1_888	100	11	0	0.034	24.3
	band_1_peptide_11	SINDALHALR	NZ_LT549890.1_prot_WP_009992283.1_888	100	10	0	0.041	23.9
	band_1_peptide_12	ISITSPEQIK	NZ_LT549890.1_prot_WP_009992283.1_888	100	10	0	0.25	21.6
	band_1_peptide_13	IDDLIAAAPLK	NZ_LT549890.1_prot_WP_009992283.1_888	100	11	0	0.038	23.9
	band_1_peptide_14	NLKAVNILLR	NZ_LT549890.1_prot_WP_009992283.1_888	100	10	0	0.17	21.9
	band_1_peptide_15	DALRNNILAAK	NZ_LT549890.1_prot_WP_009992283.1_888	100	11	0	0.029	24.3
	band_1_peptide_16	ALELLPQLGTR	NZ_LT549890.1_prot_WP_009992283.1_888	100	11	0	0.024	24.6
	band_1_peptide_17	GLSNTGVDVIGGK	NZ_LT549890.1_prot_WP_009992283.1_888	100	13	0	0.002	27.7
	band_1_peptide_18	KGGSIEDSVLVK	NZ_LT549890.1_prot_WP_009992283.1_888	100	12	0	0.009	25.8
	band_1_peptide_19	GSNDMALDEAER	NZ_LT549890.1_prot_WP_009992283.1_888	100	12	0	0.002	27.7
	band_1_peptide_20	GIDDIAQHFLAK	NZ_LT549890.1_prot_WP_009992283.1_888	100	12	0	0.002	28.1
	band_1_peptide_21	IDIKDLNSSVAR	NZ_LT549890.1_prot_WP_009992283.1_888	100	12	0	0.006	26.2
	band_1_peptide_22	KKGGSIEDSVLVK	NZ_LT549890.1_prot_WP_009992283.1_888	100	13	0	0.003	27.3
	band_1_peptide_23	LASIGANVVICQK	NZ_LT549890.1_prot_WP_009992283.1_888	100	13	0	0.001	28.5
	band_1_peptide_24	VGNDKMVFIEGAK	NZ_LT549890.1_prot_WP_009992283.1_888	100	13	0	0.000291	30
	band_1_peptide_25	GIDDIAQHFLAKK	NZ_LT549890.1_prot_WP_009992283.1_888	100	13	0	0.000611	29.3
	band_1_peptide_26	IDDLIAAAPLKSEK	NZ_LT549890.1_prot_WP_009992283.1_888	100	14	0	0.000508	29.6
	band_1_peptide_27	NNILAAKTLAEMLR	NZ_LT549890.1_prot_WP_009992283.1_888	100	14	0	0.000344	30
	band_1_peptide_28	RVGNDKMVFIEGAK	NZ_LT549890.1_prot_WP_009992283.1_888	100	14	0	0.000197	30.8
	band_1_peptide_29	IDDLIAAAPLKSEKK	NZ_LT549890.1_prot_WP_009992283.1_888	100	15	0	0.000147	31.2
	band_1_peptide_30	TTGRDALRNNILAAK	NZ_LT549890.1_prot_WP_009992283.1_888	100	15	0	3.8e-05	32.7
	band_1_peptide_31	GLVLDKEVVHPGMPR	NZ_LT549890.1_prot_WP_009992283.1_888	100	15	0	3.78e-06	35.8
	band_1_peptide_32	AYNKALELLPQLGTR	NZ_LT549890.1_prot_WP_009992283.1_888	100	15	0	2.4e-05	33.5
	band_1_peptide_33	IVDDVYALNIIEPIR	NZ_LT549890.1_prot_WP_009992283.1_888	100	15	0	2.5e-05	33.5
	band_1_peptide_34	DATPEDLGYAELVEER	NZ_LT549890.1_prot_WP_009992283.1_888	100	16	0	2.92e-06	36.2
	band_1_peptide_35	IDIKDLNSSVARDTLR	NZ_LT549890.1_prot_WP_009992283.1_888	100	16	0	1.45e-05	34.3
	band_1_peptide_36	GGEGSKEESGGEGGSTPSLGD	NZ_LT549890.1_prot_WP_009992283.1_888	100	21	0	3.87e-08	41.6
	band_1_peptide_37	IAVLDAALEVEKPEISAK	NZ_LT549890.1_prot_WP_009992283.1_888	100	18	0	4.41e-06	35.8
	band_1_peptide_38	DATPEDLGYAELVEERR	NZ_LT549890.1_prot_WP_009992283.1_888	100	17	0	5.25e-07	38.1
	band_1_peptide_39	IVDDVYALNIIEPIRVK	NZ_LT549890.1_prot_WP_009992283.1_888	100	17	0	1.87e-06	36.6
	band_1_peptide_40	MLIDSFGDVTITNDGATIVK	NZ_LT549890.1_prot_WP_009992283.1_888	100	20	0	9.03e-08	40.8
	band_1_peptide_41	AESLLDQNIHPTIIIEGYK	NZ_LT549890.1_prot_WP_009992283.1_888	100	19	0	9.87e-09	43.1
	band_1_peptide_42	AQDAEVGDGTTSAVVLAGALLEK	NZ_LT549890.1_prot_WP_009992283.1_888	100	23	0	1.76e-09	45.8
	band_1_peptide_43	AESLLDQNIHPTIIIEGYKK	NZ_LT549890.1_prot_WP_009992283.1_888	100	20	0	2.37e-09	45.1
	band_1_peptide_44	IISSIKDATPEDLGYAELVEER	NZ_LT549890.1_prot_WP_009992283.1_888	100	22	0	7.74e-10	46.6
	band_1_peptide_45	IISSIKDATPEDLGYAELVEERR	NZ_LT549890.1_prot_WP_009992283.1_888	100	23	0	1.27e-10	48.9
	band_1_peptide_48	VALTSLGSK	NZ_LT549890.1_prot_WP_009990564.1_270	100	9	0	2.7	18.5
	band_1_peptide_49	MVFVEGAK	NZ_LT549890.1_prot_WP_009990564.1_270	100	8	0	1.8	18.9
	band_1_peptide_50	IDDIVAAGK	NZ_LT549890.1_prot_WP_009990564.1_270	100	9	0	0.69	20.4
	band_1_peptide_51	AVAQVAELR	NZ_LT549890.1_prot_WP_009990564.1_270	100	9	0	1.2	19.6
	band_1_peptide_52	LGVIEPALVK	NZ_LT549890.1_prot_WP_009990564.1_270	100	10	0	0.12	22.7
	band_1_peptide_53	EYLADLVVK	NZ_LT549890.1_prot_WP_009990564.1_270	100	9	0	0.44	20.8
	band_1_peptide_54	TAVILAGELAK	NZ_LT549890.1_prot_WP_009990564.1_270	100	11	0	0.09	23.1
	band_1_peptide_55	NPKSVSILIR	NZ_LT549890.1_prot_WP_009990564.1_270	100	10	0	0.057	23.5
	band_1_peptide_56	DALGTVADVIR	NZ_LT549890.1_prot_WP_009990564.1_270	100	11	0	0.028	24.3
	band_1_peptide_57	AATEAVTLVLR	NZ_LT549890.1_prot_WP_009990564.1_270	100	11	0	0.1	22.7
	band_1_peptide_58	EALRANIAAVK	NZ_LT549890.1_prot_WP_009990564.1_270	100	11	0	0.074	23.1
	band_1_peptide_59	MVFVEGAKNPK	NZ_LT549890.1_prot_WP_009990564.1_270	100	11	0	0.007	26.2
	band_1_peptide_60	AVAQVAELRGDK	NZ_LT549890.1_prot_WP_009990564.1_270	100	12	0	0.007	26.2
	band_1_peptide_61	FLEEEENILK	NZ_LT549890.1_prot_WP_009990564.1_270	100	10	0	0.25	21.6
	band_1_peptide_62	AVAGGGAVEIEIAK	NZ_LT549890.1_prot_WP_009990564.1_270	100	14	0	0.002	27.7
	band_1_peptide_63	GIDEVAQHYLAK	NZ_LT549890.1_prot_WP_009990564.1_270	100	12	0	0.001	28.5
	band_1_peptide_64	IAATGANVVICQK	NZ_LT549890.1_prot_WP_009990564.1_270	100	13	0	0.001	28.1
	band_1_peptide_65	EIHPTIIVSGYK	NZ_LT549890.1_prot_WP_009990564.1_270	100	12	0	0.000522	29.3
	band_1_peptide_66	GGLERVVDETER	NZ_LT549890.1_prot_WP_009990564.1_270	100	12	0	0.004	26.9
	band_1_peptide_67	SDLEKLARATGGR	NZ_LT549890.1_prot_WP_009990564.1_270	100	13	0	0.000886	28.9
	band_1_peptide_68	VALTSLGSKAVAGAR	NZ_LT549890.1_prot_WP_009990564.1_270	100	15	0	0.000364	30
	band_1_peptide_69	VGEDKMVFVEGAK	NZ_LT549890.1_prot_WP_009990564.1_270	100	13	0	0.000715	29.3
	band_1_peptide_70	AIEEALKSTYGPR	NZ_LT549890.1_prot_WP_009990564.1_270	100	13	0	0.000269	30.4
	band_1_peptide_71	AVAGGGAVEIEIAKR	NZ_LT549890.1_prot_WP_009990564.1_270	100	15	0	0.000337	30
	band_1_peptide_72	ANIAAVKAIEEALK	NZ_LT549890.1_prot_WP_009990564.1_270	100	14	0	0.003	27.3
	band_1_peptide_73	DALGTVADVIRDGR	NZ_LT549890.1_prot_WP_009990564.1_270	100	14	0	0.000226	30.4
	band_1_peptide_74	ALRDALGTVADVIR	NZ_LT549890.1_prot_WP_009990564.1_270	100	14	0	0.000475	29.6
	band_1_peptide_75	GIDEVAQHYLAKK	NZ_LT549890.1_prot_WP_009990564.1_270	100	13	0	0.000264	30.4
	band_1_peptide_76	EIHPTIIVSGYKK	NZ_LT549890.1_prot_WP_009990564.1_270	100	13	0	0.00023	30.4
	band_1_peptide_77	FLEEEENILKEK	NZ_LT549890.1_prot_WP_009990564.1_270	100	12	0	0.052	23.9
	band_1_peptide_78	KVALTSLGSKAVAGAR	NZ_LT549890.1_prot_WP_009990564.1_270	100	16	0	9.16e-05	32
	band_1_peptide_79	KVGEDKMVFVEGAK	NZ_LT549890.1_prot_WP_009990564.1_270	100	14	0	0.000209	30.8
	band_1_peptide_80	AVAGAREYLADLVVK	NZ_LT549890.1_prot_WP_009990564.1_270	100	15	0	0.000129	31.2
	band_1_peptide_81	TYGKEALRANIAAVK	NZ_LT549890.1_prot_WP_009990564.1_270	100	15	0	5.51e-05	32.3
	band_1_peptide_82	VDKIAATGANVVICQK	NZ_LT549890.1_prot_WP_009990564.1_270	100	16	0	8.57e-06	34.7
	band_1_peptide_83	ATATVATTPEGIPVIILK	NZ_LT549890.1_prot_WP_009990564.1_270	100	18	0	1.76e-06	37
	band_1_peptide_84	ALRDALGTVADVIRDGR	NZ_LT549890.1_prot_WP_009990564.1_270	100	17	0	3.83e-06	35.8
	band_1_peptide_85	LLVQIAKGQDEETADGTK	NZ_LT549890.1_prot_WP_009990564.1_270	100	18	0	6.8e-07	38.1
	band_1_peptide_86	EKVDKIAATGANVVICQK	NZ_LT549890.1_prot_WP_009990564.1_270	100	18	0	4.88e-07	38.5
	band_1_peptide_87	TIQEIAQPVTINDTDVLR	NZ_LT549890.1_prot_WP_009990564.1_270	100	18	0	2.53e-07	39.3
	band_1_peptide_88	TIQEIAQPVTINDTDVLRK	NZ_LT549890.1_prot_WP_009990564.1_270	100	19	0	5.69e-08	41.2
	band_1_peptide_89	GQDEETADGTKTAVILAGELAK	NZ_LT549890.1_prot_WP_009990564.1_270	100	22	0	4.25e-09	44.7
	band_1_peptide_90	IALLDASLEVEKPELDAEIR	NZ_LT549890.1_prot_WP_009990564.1_270	100	20	0	1.29e-07	40
	band_1_peptide_91	KAEDLLYKEIHPTIIVSGYK	NZ_LT549890.1_prot_WP_009990564.1_270	100	20	0	3.83e-09	44.7
	band_1_peptide_92	INDPTQMHKFLEEEENILK	NZ_LT549890.1_prot_WP_009990564.1_270	100	19	0	2.5e-08	42
	band_1_peptide_93	VISNIDELTSQDLGYAALVEER	NZ_LT549890.1_prot_WP_009990564.1_270	100	22	0	8.62e-10	46.6
	band_1_peptide_94	HGGSVNDTQLVYGIVVDKEVVHPGMPK	NZ_LT549890.1_prot_WP_009990564.1_270	100	27	0	1.7e-14	60.1
	band_1_peptide_98	SDIELLSR	NZ_LT549890.1_prot_WP_009992650.1_2966	100	8	0	8.1	16.9
	band_1_peptide_99	YLFIQSDK	NZ_LT549890.1_prot_WP_009992650.1_2966	100	8	0	0.35	21.2
	band_1_peptide_100	DGSYDLDIK	NZ_LT549890.1_prot_WP_009992650.1_2966	100	9	0	0.25	21.6
	band_1_peptide_101	VMLADFPLK	NZ_LT549890.1_prot_WP_009992650.1_2966	100	9	0	0.13	22.3
	band_1_peptide_102	LGISDPTQIK	NZ_LT549890.1_prot_WP_009992650.1_2966	100	10	0	0.028	24.3
	band_1_peptide_103	ALNSSLELLK	NZ_LT549890.1_prot_WP_009992650.1_2966	100	10	0	0.42	20.8
	band_1_peptide_104	RSDIELLSR	NZ_LT549890.1_prot_WP_009992650.1_2966	100	9	0	1.1	19.6
	band_1_peptide_105	IDDMIAAAPAK	NZ_LT549890.1_prot_WP_009992650.1_2966	100	11	0	0.023	24.6
	band_1_peptide_106	SLNDAFNSIR	NZ_LT549890.1_prot_WP_009992650.1_2966	100	10	0	0.057	23.5
	band_1_peptide_107	IYDNMLELR	NZ_LT549890.1_prot_WP_009992650.1_2966	100	9	0	0.18	21.9
	band_1_peptide_108	YLFIQSDKAK	NZ_LT549890.1_prot_WP_009992650.1_2966	100	10	0	0.056	23.5
	band_1_peptide_109	FFSTEHTLEK	NZ_LT549890.1_prot_WP_009992650.1_2966	100	10	0	0.008	25.8
	band_1_peptide_110	NKYLFIQSDK	NZ_LT549890.1_prot_WP_009992650.1_2966	100	10	0	0.036	23.9
	band_1_peptide_111	NIADKISPEDR	NZ_LT549890.1_prot_WP_009992650.1_2966	100	11	0	0.006	26.6
	band_1_peptide_112	GYLDEQTAYVK	NZ_LT549890.1_prot_WP_009992650.1_2966	100	11	0	0.004	26.9
	band_1_peptide_113	IHPTVIIEGYR	NZ_LT549890.1_prot_WP_009992650.1_2966	100	11	0	0.000764	28.9
	band_1_peptide_114	GSNNMITDEAER	NZ_LT549890.1_prot_WP_009992650.1_2966	100	12	0	0.001	28.5
	band_1_peptide_115	DGSYDLDIKNIK	NZ_LT549890.1_prot_WP_009992650.1_2966	100	12	0	0.002	27.7
	band_1_peptide_116	VMLADFPLKLEK	NZ_LT549890.1_prot_WP_009992650.1_2966	100	12	0	0.002	27.7
	band_1_peptide_117	IHPTVIIEGYRK	NZ_LT549890.1_prot_WP_009992650.1_2966	100	12	0	0.000184	30.8
	band_1_peptide_118	NKYLFIQSDKAK	NZ_LT549890.1_prot_WP_009992650.1_2966	100	12	0	0.001	28.1
	band_1_peptide_119	IVHDLVYTTLSSK	NZ_LT549890.1_prot_WP_009992650.1_2966	100	13	0	0.002	28.1
	band_1_peptide_120	QQPQPQQPNPYLG	NZ_LT549890.1_prot_WP_009992650.1_2966	100	13	0	9.99e-07	37.4
	band_1_peptide_121	VIDSLKVKEQVLK	NZ_LT549890.1_prot_WP_009992650.1_2966	100	13	0	0.006	26.6
	band_1_peptide_122	STGNEVILNNIAVAK	NZ_LT549890.1_prot_WP_009992650.1_2966	100	15	0	0.000109	31.6
	band_1_peptide_123	IASSMKDANESDLGEAK	NZ_LT549890.1_prot_WP_009992650.1_2966	100	17	0	3.98e-06	35.8
	band_1_peptide_124	MLVEGQDVTITNDGATIVK	NZ_LT549890.1_prot_WP_009992650.1_2966	100	19	0	9.47e-08	40.4
	band_1_peptide_125	SVVELVK	NZ_LT549890.1_prot_WP_009989239.1_1014	100	7	0	9.7	16.5
	band_1_peptide_126	FLLSPQVQR	NZ_LT549890.1_prot_WP_009989239.1_1014	100	9	0	0.19	21.9
	band_1_peptide_127	VYHGTYFIPLR	NZ_LT549890.1_prot_WP_009989239.1_1014	100	11	0	0.002	27.7
	band_1_peptide_128	GATHIDALIEFAK	NZ_LT549890.1_prot_WP_009989239.1_1014	100	13	0	0.000173	30.8
	band_1_peptide_129	AEEEALQNAFFR	NZ_LT549890.1_prot_WP_009989239.1_1014	100	12	0	0.000568	29.3
	band_1_peptide_130	INYVDESADDIVK	NZ_LT549890.1_prot_WP_009989239.1_1014	100	13	0	0.000445	29.6
	band_1_peptide_131	IIIPQFEATHPNIK	NZ_LT549890.1_prot_WP_009989239.1_1014	100	14	0	7.52e-05	32
	band_1_peptide_132	AIITEIK	NZ_LT549890.1_prot_WP_009989496.1_2372	100	7	0	6.2	17.3
	band_1_peptide_133	AVVQFLK	NZ_LT549890.1_prot_WP_009989496.1_2372	100	7	0	4.2	17.7
	band_1_peptide_134	WGALFNR	NZ_LT549890.1_prot_WP_009989496.1_2372	100	7	0	0.18	21.6
	band_1_peptide_135	LALAVEAAK	NZ_LT549890.1_prot_WP_009989496.1_2372	100	9	0	1.5	19.2
	band_1_peptide_136	TLTPFFFK	NZ_LT549890.1_prot_WP_009989496.1_2372	100	8	0	0.094	22.7
	band_1_peptide_137	YFGGQTYPR	NZ_LT549890.1_prot_WP_009989496.1_2372	100	9	0	0.014	25
	band_1_peptide_138	AIITEIKEGR	NZ_LT549890.1_prot_WP_009989496.1_2372	100	10	0	0.07	23.1
	band_1_peptide_139	SGEIVMLLER	NZ_LT549890.1_prot_WP_009989496.1_2372	100	10	0	0.048	23.5
	band_1_peptide_140	GNTVEVTFKPVK	NZ_LT549890.1_prot_WP_009989496.1_2372	100	12	0	0.001	28.5
	band_1_peptide_141	TGMALLHTLFER	NZ_LT549890.1_prot_WP_009989496.1_2372	100	12	0	0.000492	29.6
	band_1_peptide_142	AVVLATGGMGMLYR	NZ_LT549890.1_prot_WP_009989496.1_2372	100	14	0	0.000246	30.4
	band_1_peptide_143	VYNTEFFNALELR	NZ_LT549890.1_prot_WP_009989496.1_2372	100	13	0	0.000118	31.2
	band_1_peptide_144	GGDYLVDQDAAELLSNK	NZ_LT549890.1_prot_WP_009989496.1_2372	100	17	0	1.55e-06	37
	band_1_peptide_145	LGSNSLLDTLVFGQVTGR	NZ_LT549890.1_prot_WP_009989496.1_2372	100	18	0	2.5e-07	39.3
	band_1_peptide_146	HTTNSYINTGDGFGIALR	NZ_LT549890.1_prot_WP_009989496.1_2372	100	18	0	4.79e-08	41.2
	band_1_peptide_147	GIAVGGIIASK	NZ_LT549890.1_prot_WP_009990394.1_160	100	11	0	0.096	22.7
	band_1_peptide_148	MLSSIGGFEK	NZ_LT549890.1_prot_WP_009990394.1_160	100	10	0	0.036	23.9
	band_1_peptide_149	FTQLSTAGWSLK	NZ_LT549890.1_prot_WP_009990394.1_160	100	12	0	0.000327	30
	band_1_peptide_150	TWYTAESLLER	NZ_LT549890.1_prot_WP_009990394.1_160	100	11	0	0.002	28.1
	band_1_peptide_151	VFTTYSLPNIVK	NZ_LT549890.1_prot_WP_009990394.1_160	100	12	0	0.002	27.7
	band_1_peptide_152	IDPNFESVILSR	NZ_LT549890.1_prot_WP_009990394.1_160	100	12	0	0.003	27.3
	band_1_peptide_153	IDPNFESVILSRI	NZ_LT549890.1_prot_WP_009990394.1_160	100	13	0	0.001	28.5
	band_1_peptide_154	TIDDLSNILSPIIK	NZ_LT549890.1_prot_WP_009990394.1_160	100	14	0	0.000466	29.6
	band_1_peptide_155	SQTSFNANFDEIAEK	NZ_LT549890.1_prot_WP_009990394.1_160	100	15	0	3.07e-05	33.1
	band_1_peptide_156	LFLSLLK	NZ_LT549890.1_prot_WP_009991667.1_3168	100	7	0	6.5	17.3
	band_1_peptide_157	IPLLVIAGR	NZ_LT549890.1_prot_WP_009991667.1_3168	100	9	0	0.26	21.6
	band_1_peptide_158	GPVYIVLPR	NZ_LT549890.1_prot_WP_009991667.1_3168	100	9	0	0.15	22.3
	band_1_peptide_159	YYPGADFDR	NZ_LT549890.1_prot_WP_009991667.1_3168	100	9	0	0.035	23.9
	band_1_peptide_160	SYDEIKELR	NZ_LT549890.1_prot_WP_009991667.1_3168	100	9	0	0.26	21.6
	band_1_peptide_161	KIDLDIPIVK	NZ_LT549890.1_prot_WP_009991667.1_3168	100	10	0	0.082	23.1
	band_1_peptide_162	AIQIMMSEPR	NZ_LT549890.1_prot_WP_009991667.1_3168	100	10	0	0.046	23.9
	band_1_peptide_163	MADQLPAVVSR	NZ_LT549890.1_prot_WP_009991667.1_3168	100	11	0	0.011	25.8
	band_1_peptide_164	EVSIQEVNEAR	NZ_LT549890.1_prot_WP_009991667.1_3168	100	11	0	0.041	23.9
	band_1_peptide_165	FIGGVEEAR	NZ_LT549890.1_prot_WP_009988997.1_1924	100	9	0	0.32	21.2
	band_1_peptide_166	EELEQLSR	NZ_LT549890.1_prot_WP_012713349.1_2069	100	8	0	1.7	18.9
	band_1_peptide_167	TAAMALAVDR	NZ_LT549890.1_prot_WP_012713349.1_2069	100	10	0	0.099	22.7
	band_1_peptide_168	KYIQAIYK	NZ_LT549890.1_prot_WP_009988997.1_1924	100	8	0	0.86	20
	band_1_peptide_169	TGSVINYPEGR	NZ_LT549890.1_prot_WP_009988997.1_1924	100	11	0	0.004	26.9
	band_1_peptide_170	NSLLLLPYGGGK	NZ_LT549890.1_prot_WP_009988997.1_1924	100	12	0	0.001	28.1
	band_1_peptide_171	LYSTGLGVATIAK	NZ_LT549890.1_prot_WP_012713349.1_2069	100	13	0	0.002	28.1
	band_1_peptide_172	LTREELEQLSR	NZ_LT549890.1_prot_WP_009988997.1_1924	100	11	0	0.018	25
	band_1_peptide_173	VIIQGFGNVGYYAGK	NZ_LT549890.1_prot_WP_009988997.1_1924	100	15	0	2.45e-05	33.5
	band_1_peptide_174	MEEVLSSSLYTQQVK	NZ_LT549890.1_prot_WP_012713349.1_2069	100	15	0	0.000102	31.6
	band_1_peptide_175	MEEVLSSSLYTQQVKK	NZ_LT549890.1_prot_WP_012713349.1_2069	100	16	0	3.58e-05	33.1
	band_1_peptide_176	LIVEGANGPLTADADEIMR	NZ_LT549890.1_prot_WP_012713349.1_2069	100	19	0	4.16e-08	41.6
	band_1_peptide_177	YNEFPPLGR	NZ_LT549890.1_prot_WP_010922916.1_209	100	9	0	0.013	25.4
	band_1_peptide_178	VGDKIVFMPAGK	NZ_LT549890.1_prot_WP_010922916.1_209	100	12	0	0.002	27.7
	band_1_peptide_179	AEPGDNIGFNVR	NZ_LT549890.1_prot_WP_010922916.1_209	100	12	0	0.000425	29.6
	band_1_peptide_180	TMGLDQLIVAVNK	NZ_LT549890.1_prot_WP_010922916.1_209	100	13	0	0.000599	29.3
	band_1_peptide_181	TGQEAEKNPQFLK	NZ_LT549890.1_prot_WP_010922916.1_209	100	13	0	0.00046	29.6
	band_1_peptide_182	FVPVVAPAGDNITHR	NZ_LT549890.1_prot_WP_010922916.1_209	100	15	0	6.86e-06	35
	band_1_peptide_183	IPIQDVYSISGVGTVPVGR	NZ_LT549890.1_prot_WP_010922916.1_209	100	19	0	7.4e-08	40.8
	band_1_peptide_184	GDVVGHPNNPPTVADEFTAR	NZ_LT549890.1_prot_WP_010922916.1_209	100	20	0	1.26e-09	45.8
	band_1_peptide_185	RGDVVGHPNNPPTVADEFTAR	NZ_LT549890.1_prot_WP_010922916.1_209	100	21	0	2.39e-10	48.1
	band_1_peptide_186	IAESIGFK	NZ_LT549890.1_prot_WP_009989226.1_1024	100	8	0	1.6	19.2
	band_1_peptide_187	GILPDLDPK	NZ_LT549890.1_prot_WP_009989226.1_1024	100	9	0	0.14	22.3
	band_1_peptide_188	PSVAEVIIR	NZ_LT549890.1_prot_WP_009989226.1_1024	100	9	0	0.7	20.4
	band_1_peptide_189	IGAPIIYTLNGK	NZ_LT549890.1_prot_WP_009989226.1_1024	100	12	0	0.002	27.7
	band_1_peptide_190	QAGEYVLSIFR	NZ_LT549890.1_prot_WP_009989226.1_1024	100	11	0	0.004	26.9
	band_1_peptide_191	HEEGAALAASVEAK	NZ_LT549890.1_prot_WP_009989226.1_1024	100	14	0	0.000418	30
	band_1_peptide_192	VIQVDIDNSNIGK	NZ_LT549890.1_prot_WP_009989226.1_1024	100	13	0	0.002	28.1
	band_1_peptide_193	GVAHINLPVDILR	NZ_LT549890.1_prot_WP_009989226.1_1024	100	13	0	0.000126	31.2
	band_1_peptide_194	RGVAHINLPVDILR	NZ_LT549890.1_prot_WP_009989226.1_1024	100	14	0	1.78e-05	33.9
	band_1_peptide_195	KMPILVER	NZ_LT549890.1_prot_WP_009990097.1_1709	100	8	0	0.42	20.8
	band_1_peptide_196	VDPFTLEIIK	NZ_LT549890.1_prot_WP_009990097.1_1709	100	10	0	0.033	24.3
	band_1_peptide_197	DVIDIISANSR	NZ_LT549890.1_prot_WP_009990097.1_1709	100	11	0	0.025	24.6
	band_1_peptide_198	VIAPEGSIFNPR	NZ_LT549890.1_prot_WP_009990097.1_1709	100	12	0	0.001	28.5
	band_1_peptide_200	NELITFMR	NZ_LT549890.1_prot_WP_009989285.1_2489	100	8	0	0.54	20.4
	band_1_peptide_201	KGELYGLLR	NZ_LT549890.1_prot_WP_009989285.1_2489	100	9	0	0.15	21.9
	band_1_peptide_202	FSEFGHVYR	NZ_LT549890.1_prot_WP_009989285.1_2489	100	9	0	0.019	24.6
	band_1_peptide_203	AEIDYAGETLSR	NZ_LT549890.1_prot_WP_009989285.1_2489	100	12	0	0.002	27.7
	band_1_peptide_204	ATNALISALQESGLK	NZ_LT549890.1_prot_WP_009989285.1_2489	100	15	0	6.78e-05	32.3
	band_1_peptide_205	IRAEIDYAGETLSR	NZ_LT549890.1_prot_WP_009989285.1_2489	100	14	0	0.000159	31.2
	band_1_peptide_206	VLPITDEVNEYAEK	NZ_LT549890.1_prot_WP_009989285.1_2489	100	14	0	0.000124	31.2
	band_1_peptide_207	NVLANVPIENNQVVYK	NZ_LT549890.1_prot_WP_009989285.1_2489	100	16	0	2.81e-06	36.2
	band_1_peptide_208	VSIVEDKVSIPTNLNPK	NZ_LT549890.1_prot_WP_009989285.1_2489	100	17	0	2.51e-06	36.2
	band_1_peptide_209	YFEILNISTHHPNPNEQYVR	NZ_LT549890.1_prot_WP_009989285.1_2489	100	20	0	1.63e-10	48.5
	band_1_peptide_210	VIFTFSGK	NZ_LT549890.1_prot_WP_009988616.1_2695	100	8	0	1.4	19.2
	band_1_peptide_211	MSPIYYVK	NZ_LT549890.1_prot_WP_009988616.1_2695	100	8	0	0.54	20.4
	band_1_peptide_212	MQGVPTTLVR	NZ_LT549890.1_prot_WP_009988616.1_2695	100	10	0	0.011	25.4
	band_1_peptide_213	TSMFSAAISER	NZ_LT549890.1_prot_WP_009988616.1_2695	100	11	0	0.011	25.4
	band_1_peptide_214	ITFQGNESSPK	NZ_LT549890.1_prot_WP_009988616.1_2695	100	11	0	0.006	26.2
	band_1_peptide_215	VLTDLFDGVKDR	NZ_LT549890.1_prot_WP_009988616.1_2695	100	12	0	0.000748	28.9
	band_1_peptide_216	YRDIEYDPNPNIK	NZ_LT549890.1_prot_WP_009988616.1_2695	100	13	0	8.9e-05	31.6
	band_1_peptide_217	LVTGNFDVTDLATNGNR	NZ_LT549890.1_prot_WP_009988616.1_2695	100	17	0	4.06e-07	38.5
	band_1_peptide_218	IQIDLAK	NZ_LT549890.1_prot_WP_009989293.1_2591	100	7	0	9.1	16.5
	band_1_peptide_219	IAFIGVGK	NZ_LT549890.1_prot_WP_009989293.1_2591	100	8	0	1.5	19.2
	band_1_peptide_220	VMSIATPR	NZ_LT549890.1_prot_WP_009989293.1_2591	100	8	0	1.1	19.6
	band_1_peptide_221	SIPGEIIR	NZ_LT549890.1_prot_WP_009989293.1_2591	100	8	0	1.2	19.6
	band_1_peptide_222	SVEDFYR	NZ_LT549890.1_prot_WP_009989293.1_2591	100	7	0	0.9	19.6
	band_1_peptide_223	DLFIDNAK	NZ_LT549890.1_prot_WP_009989293.1_2591	100	8	0	0.3	21.2
	band_1_peptide_224	RDLFIDNAK	NZ_LT549890.1_prot_WP_009989293.1_2591	100	9	0	0.052	23.5
	band_1_peptide_225	VAPWGLK	NZ_LT549890.1_prot_WP_009991613.1_2904	100	7	0	0.43	20.8
	band_1_peptide_226	IADVTFK	NZ_LT549890.1_prot_WP_009991613.1_2904	100	7	0	2.7	18.5
	band_1_peptide_227	LSIIAER	NZ_LT549890.1_prot_WP_009991613.1_2904	100	7	0	6	17.3
	band_1_peptide_228	TSWEIIYK	NZ_LT549890.1_prot_WP_009991613.1_2904	100	8	0	0.39	20.8
	band_1_peptide_229	GTIVNPNKPAAVGGGNVETSQR	NZ_LT549890.1_prot_WP_009991613.1_2904	100	22	0	6.84e-10	46.6
	band_1_peptide_230	DGTILGIK	NZ_LT549890.1_prot_WP_009988546.1_2644	100	8	0	0.88	20
	band_1_peptide_231	EINPLLK	NZ_LT549890.1_prot_WP_009988546.1_2644	100	7	0	2.1	18.5
	band_1_peptide_232	ILGIPESK	NZ_LT549890.1_prot_WP_009988546.1_2644	100	8	0	1.6	19.2
	band_1_peptide_233	ALEDAIGTR	NZ_LT549890.1_prot_WP_009988546.1_2644	100	9	0	0.4	20.8
	band_1_peptide_234	SVTIGGSAAIK	NZ_LT549890.1_prot_WP_009988546.1_2644	100	11	0	0.082	23.1
	band_1_peptide_235	LIPNPMEPR	NZ_LT549890.1_prot_WP_009988546.1_2644	100	9	0	0.03	24.3
	band_1_peptide_236	TPTTPEEILR	NZ_LT549890.1_prot_WP_009988546.1_2644	100	10	0	0.07	23.1
	band_1_peptide_237	YDSGDYVGLLR	NZ_LT549890.1_prot_WP_009988546.1_2644	100	11	0	0.002	27.3
	band_1_peptide_238	GASRPEATYIIER	NZ_LT549890.1_prot_WP_009988546.1_2644	100	13	0	0.000503	29.6
	band_1_peptide_239	VMELASFPK	NZ_LT549890.1_prot_WP_009991691.1_3153	100	9	0	0.12	22.3
	band_1_peptide_240	HGIGYFPFGGR	NZ_LT549890.1_prot_WP_009991691.1_3153	100	11	0	5.94e-05	32
	band_1_peptide_241	IAAGIISYTGQR	NZ_LT549890.1_prot_WP_009991691.1_3153	100	12	0	0.003	27.3
	band_1_peptide_242	DPLTTVGPVIDVK	NZ_LT549890.1_prot_WP_009991691.1_3153	100	13	0	0.000889	28.9
	band_1_peptide_243	LGPTYIEPVLIEAPK	NZ_LT549890.1_prot_WP_009991691.1_3153	100	15	0	2.32e-05	33.5
	band_1_peptide_244	VGDPRDPLTTVGPVIDVK	NZ_LT549890.1_prot_WP_009991691.1_3153	100	18	0	3.09e-07	38.9
	band_1_peptide_245	IQAISLTGSTETGEEVVR	NZ_LT549890.1_prot_WP_009991691.1_3153	100	18	0	2.12e-06	36.6
	band_1_peptide_246	EVYVEVPK	NZ_LT549890.1_prot_WP_009988761.1_405	100	8	0	1.4	19.2
	band_1_peptide_247	ITDYTISR	NZ_LT549890.1_prot_WP_009988761.1_405	100	8	0	0.74	20
	band_1_peptide_248	FIQPTLLR	NZ_LT549890.1_prot_WP_009988761.1_405	100	8	0	0.52	20.4
	band_1_peptide_249	AVATESGANFIAVR	NZ_LT549890.1_prot_WP_009990405.1_169	100	14	0	0.000195	30.8
	band_1_peptide_250	MFSPFPK	NZ_LT549890.1_prot_WP_009989033.1_2791	100	7	0	0.22	21.6
	band_1_peptide_251	VQLSVADR	NZ_LT549890.1_prot_WP_009989033.1_2791	100	8	0	1	19.6
	band_1_peptide_252	NTIAIAASYK	NZ_LT549890.1_prot_WP_009989033.1_2791	100	10	0	0.15	22.3
	band_1_peptide_253	VAIITWGSPK	NZ_LT549890.1_prot_WP_009989033.1_2791	100	10	0	0.009	25.8
	band_1_peptide_254	ALANSYSIIPK	NZ_LT549890.1_prot_WP_009989033.1_2791	100	11	0	0.021	24.6
	band_1_peptide_255	IVINTNTPELK	NZ_LT549890.1_prot_WP_009989033.1_2791	100	11	0	0.016	25
	band_1_peptide_256	YQTPVIHLVDK	NZ_LT549890.1_prot_WP_009989033.1_2791	100	11	0	0.002	28.1
	band_1_peptide_257	LNTGIEPTHYILK	NZ_LT549890.1_prot_WP_009989033.1_2791	100	13	0	0.000118	31.2
	band_1_peptide_258	FEITEDGISPFAPLGTAR	NZ_LT549890.1_prot_WP_009989033.1_2791	100	18	0	4.64e-08	41.2
	band_1_peptide_259	VHYTGDEHDEYGFIAEASENREK	NZ_LT549890.1_prot_WP_009989033.1_2791	100	23	0	1.09e-11	52
	band_1_peptide_260	LHPLQLAK	NZ_LT549890.1_prot_WP_009988492.1_2519	100	8	0	0.24	21.6
	band_1_peptide_261	EELLGHLGQR	NZ_LT549890.1_prot_WP_009988492.1_2519	100	10	0	0.008	25.8
	band_1_peptide_262	QGIPTFGVDIR	NZ_LT549890.1_prot_WP_009988492.1_2519	100	11	0	0.003	27.3
	band_1_peptide_263	SIVLNTLVISR	NZ_LT549890.1_prot_WP_009988492.1_2519	100	11	0	0.05	23.9
	band_1_peptide_264	TVESFVGDGVDR	NZ_LT549890.1_prot_WP_009988492.1_2519	100	12	0	0.001	28.1
	band_1_peptide_265	KQGIPTFGVDIR	NZ_LT549890.1_prot_WP_009988492.1_2519	100	12	0	0.00066	29.3
	band_1_peptide_266	VSKEELLGHLGQR	NZ_LT549890.1_prot_WP_009988492.1_2519	100	13	0	0.000153	31.2
	band_1_peptide_267	SGDLAVVDELGYIK	NZ_LT549890.1_prot_WP_009988492.1_2519	100	14	0	0.000124	31.2
	band_1_peptide_268	GPWIASAYYNDPR	NZ_LT549890.1_prot_WP_009988492.1_2519	100	13	0	6.64e-06	35
	band_1_peptide_269	LADIGPISK	NZ_LT549890.1_prot_WP_009990481.1_219	100	9	0	0.28	21.6
	band_1_peptide_270	TTLLDKIR	NZ_LT549890.1_prot_WP_009990481.1_219	100	8	0	2	18.9
	band_1_peptide_271	ILPGYVFR	NZ_LT549890.1_prot_WP_009990481.1_219	100	8	0	0.2	21.6
	band_1_peptide_272	TVAIVPVSAK	NZ_LT549890.1_prot_WP_009990481.1_219	100	10	0	0.71	20.4
	band_1_peptide_273	LADIGPISKR	NZ_LT549890.1_prot_WP_009990481.1_219	100	10	0	0.052	23.5
	band_1_peptide_274	QSIESIQILR	NZ_LT549890.1_prot_WP_009990481.1_219	100	10	0	0.26	21.6
	band_1_peptide_275	DVIEASIVAQR	NZ_LT549890.1_prot_WP_009990481.1_219	100	11	0	0.048	23.9
	band_1_peptide_278	EVPLSYK	NZ_LT549890.1_prot_WP_009988917.1_93	100	7	0	2.7	18.5
	band_1_peptide_279	VTVPQYR	NZ_LT549890.1_prot_WP_009988917.1_93	100	7	0	1	19.6
	band_1_peptide_280	IGVIGEINPDVLIR	NZ_LT549890.1_prot_WP_009988917.1_93	100	14	0	0.00023	30.4
	band_1_peptide_282	EGMPLIR	NZ_LT549890.1_prot_WP_009989353.1_2632	100	7	0	2.2	18.5
	band_1_peptide_283	GLTPDDIR	NZ_LT549890.1_prot_WP_009989353.1_2632	100	8	0	0.44	20.8
	band_1_peptide_284	VIPWSTGR	NZ_LT549890.1_prot_WP_009989353.1_2632	100	8	0	0.11	22.3
	band_1_peptide_285	GRVDDVIFYK	NZ_LT549890.1_prot_WP_009989353.1_2632	100	10	0	0.009	25.8
	band_1_peptide_286	LIESDDEIPFPK	NZ_LT549890.1_prot_WP_009989353.1_2632	100	12	0	0.002	28.1
	band_1_peptide_287	LIGEITR	NZ_LT549890.1_prot_WP_009991074.1_562	100	7	0	6.1	17.3
	band_1_peptide_288	VLDTIFPIAK	NZ_LT549890.1_prot_WP_009991074.1_562	100	10	0	0.062	23.5
	band_1_peptide_289	TLIREDELR	NZ_LT549890.1_prot_WP_009991074.1_562	100	9	0	0.42	20.8
	band_1_peptide_290	LEPTEPLLTGTR	NZ_LT549890.1_prot_WP_009991074.1_562	100	12	0	0.004	26.9
	band_1_peptide_291	TGAPLSIELGPGLIGK	NZ_LT549890.1_prot_WP_009991074.1_562	100	16	0	9.43e-06	34.7
	band_1_peptide_292	TILVANTSNMPVAAR	NZ_LT549890.1_prot_WP_009991074.1_562	100	15	0	5.72e-05	32.3
	band_1_peptide_293	NAQMYEVVEVGEPR	NZ_LT549890.1_prot_WP_009991074.1_562	100	14	0	6.57e-05	32
	band_1_peptide_294	IHDTILT	NZ_LT549890.1_prot_WP_009989252.1_1005	100	7	0	3.9	17.7
	band_1_peptide_295	IEGDALIGR	NZ_LT549890.1_prot_WP_009989252.1_1005	100	9	0	0.33	21.2
	band_1_peptide_296	VIIPIGGEATR	NZ_LT549890.1_prot_WP_009989252.1_1005	100	11	0	0.018	25
	band_1_peptide_297	VDSIGNADSVR	NZ_LT549890.1_prot_WP_009989252.1_1005	100	11	0	0.036	24.3
	band_1_peptide_298	LRPLTIETSK	NZ_LT549890.1_prot_WP_009989252.1_1005	100	10	0	0.077	23.1
	band_1_peptide_299	IFVQGTSPDSR	NZ_LT549890.1_prot_WP_009989252.1_1005	100	11	0	0.005	26.6
	band_1_peptide_300	VIFTVDK	NZ_LT549890.1_prot_WP_009990190.1_2092	100	7	0	4.8	17.7
	band_1_peptide_301	AFAPSEIK	NZ_LT549890.1_prot_WP_009990190.1_2092	100	8	0	0.61	20.4
	band_1_peptide_302	LNIGDQLR	NZ_LT549890.1_prot_WP_009990190.1_2092	100	8	0	0.3	21.2
	band_1_peptide_303	IVCFVVSK	NZ_LT549890.1_prot_WP_009990190.1_2092	100	8	0	0.43	20.8
	band_1_peptide_304	TVTYSQILNESK	NZ_LT549890.1_prot_WP_009990190.1_2092	100	12	0	0.003	27.3
	band_1_peptide_305	LTLDDFNR	NZ_LT549890.1_prot_WP_063492879.1_3074	100	8	0	0.18	21.9
	band_1_peptide_306	GSLAPEGAVIK	NZ_LT549890.1_prot_WP_063492879.1_3074	100	11	0	0.029	24.3
	band_1_peptide_307	VTAAIMGAGLNNVALVTDGR	NZ_LT549890.1_prot_WP_063492879.1_3074	100	20	0	5.76e-08	41.2
	band_1_peptide_308	VLIDYAR	NZ_LT549890.1_prot_WP_009991312.1_755	100	7	0	4.4	17.7
	band_1_peptide_309	AFGPAAMGYDR	NZ_LT549890.1_prot_WP_009991312.1_755	100	11	0	0.001	28.1
	band_1_peptide_310	VTLYYLLR	NZ_LT549890.1_prot_WP_063492901.1_2398	100	8	0	2.5	18.5
	band_1_peptide_311	RLPVYIGEK	NZ_LT549890.1_prot_WP_063492901.1_2398	100	9	0	0.1	22.7
	band_1_peptide_312	EVSASGSSVVIR	NZ_LT549890.1_prot_WP_063492901.1_2398	100	12	0	0.029	24.6
	band_1_peptide_313	IVSIEDIPEIR	NZ_LT549890.1_prot_WP_063492901.1_2398	100	11	0	0.042	23.9
	band_1_peptide_314	VVGVEILEK	NZ_LT549890.1_prot_WP_009989805.1_2100	100	9	0	0.89	20
	band_1_peptide_315	IYELGGGLPR	NZ_LT549890.1_prot_WP_009989805.1_2100	100	10	0	0.031	24.3
	band_1_peptide_316	VLLEAEQCAIR	NZ_LT549890.1_prot_WP_009989805.1_2100	100	11	0	0.022	24.6
	band_1_peptide_317	TSLLDSLR	NZ_LT549890.1_prot_WP_009992029.1_2265	100	8	0	3.4	18.1
	band_1_peptide_318	FQIDDLER	NZ_LT549890.1_prot_WP_009992029.1_2265	100	8	0	0.61	20.4
	band_1_peptide_319	TTYTITLTR	NZ_LT549890.1_prot_WP_009992029.1_2265	100	9	0	0.58	20.4
	band_1_peptide_320	VDPSIWKER	NZ_LT549890.1_prot_WP_009992029.1_2265	100	9	0	0.035	23.9
	band_1_peptide_321	GVTSYEAPNAYGK	NZ_LT549890.1_prot_WP_009992029.1_2265	100	13	0	3.92e-05	32.7
	band_1_peptide_322	TVYEFAR	NZ_LT549890.1_prot_WP_009992676.1_2982	100	7	0	2.9	18.1
	band_1_peptide_323	LNVEWSR	NZ_LT549890.1_prot_WP_009992676.1_2982	100	7	0	2	18.5
	band_1_peptide_324	RAMYNIIQAHAR	NZ_LT549890.1_prot_WP_009992676.1_2982	100	12	0	0.000307	30
	band_1_peptide_325	AVDTVEIVR	NZ_LT549890.1_prot_WP_009992406.1_978	100	9	0	0.87	20
	band_1_peptide_326	VSTIEIAIR	NZ_LT549890.1_prot_WP_009992406.1_978	100	9	0	1.5	19.2
	band_1_peptide_327	VLPPLPNVK	NZ_LT549890.1_prot_WP_009988904.1_85	100	9	0	0.098	22.7
	band_1_peptide_328	IIAERPELR	NZ_LT549890.1_prot_WP_009988904.1_85	100	9	0	0.38	21.2
	band_1_peptide_329	SSSPESNLELFEK	NZ_LT549890.1_prot_WP_009988904.1_85	100	13	0	0.002	27.7
	band_1_peptide_330	FAPNPDGPLHLGNAR	NZ_LT549890.1_prot_WP_009988904.1_85	100	15	0	9.38e-08	40.4
	band_1_peptide_331	EFEGLPK	NZ_LT549890.1_prot_WP_009990986.1_2542	100	7	0	2.1	18.5
	band_1_peptide_332	IVDYINK	NZ_LT549890.1_prot_WP_009990986.1_2542	100	7	0	4.4	17.7
	band_1_peptide_333	NYLNFGKR	NZ_LT549890.1_prot_WP_009990986.1_2542	100	8	0	0.3	21.2
	band_1_peptide_334	IAFEDFSNNTK	NZ_LT549890.1_prot_WP_009990986.1_2542	100	11	0	0.01	25.8
	band_1_peptide_335	SSLDFLNNFIQR	NZ_LT549890.1_prot_WP_009990986.1_2542	100	12	0	0.002	27.7
	band_1_peptide_336	LGYFTR	NZ_LT549890.1_prot_WP_009990257.1_2755	100	6	0	5.4	17.3
	band_1_peptide_337	FDSSSIFTK	NZ_LT549890.1_prot_WP_009990257.1_2755	100	9	0	0.25	21.6
	band_1_peptide_338	NGSVEWLPLPR	NZ_LT549890.1_prot_WP_009990257.1_2755	100	11	0	0.000639	29.3
	band_1_peptide_339	ISQVITYAK	NZ_LT549890.1_prot_WP_009991536.1_2277	100	9	0	0.45	20.8
	band_1_peptide_340	AGADLVYVASPEDTAR	NZ_LT549890.1_prot_WP_009991536.1_2277	100	16	0	6.93e-06	35
	band_1_peptide_342	TVVNEINNAR	NZ_LT549890.1_prot_WP_009989256.1_1003	100	10	0	0.079	23.1
	band_1_peptide_343	RLLSSLHSLR	NZ_LT549890.1_prot_WP_009989256.1_1003	100	10	0	0.11	22.7
	band_1_peptide_344	NLPVDSLAK	NZ_LT549890.1_prot_WP_009988393.1_1460	100	9	0	0.27	21.6
	band_1_peptide_345	ASTISSQFHVR	NZ_LT549890.1_prot_WP_009988393.1_1460	100	11	0	0.006	26.2
	band_1_peptide_346	ISEEMLGR	NZ_LT549890.1_prot_WP_009991076.1_563	100	8	0	1.2	19.2
	band_1_peptide_347	YDDALFFR	NZ_LT549890.1_prot_WP_009991076.1_563	100	8	0	0.079	22.7
	band_1_peptide_348	DINGSPLNPAAR	NZ_LT549890.1_prot_WP_009991076.1_563	100	12	0	0.001	28.5
	band_1_peptide_349	IEIEKGER	NZ_LT549890.1_prot_WP_009990391.1_157	100	8	0	2.1	18.9
	band_1_peptide_350	VIANPLETR	NZ_LT549890.1_prot_WP_009989671.1_3193	100	9	0	0.19	21.9
	band_1_peptide_351	VIQPDVGGAFGSK	NZ_LT549890.1_prot_WP_009989671.1_3193	100	13	0	0.00028	30.4
	band_1_peptide_352	GAGRPEATYFIER	NZ_LT549890.1_prot_WP_009992661.1_2973	100	13	0	0.000153	31.2
	band_1_peptide_353	IIDELQPK	NZ_LT549890.1_prot_WP_009992066.1_2243	100	8	0	0.91	19.6
	band_1_peptide_354	VLFTSPTLLR	NZ_LT549890.1_prot_WP_009992066.1_2243	100	10	0	0.033	24.3
	band_1_peptide_355	LVVFYVGNVDER	NZ_LT549890.1_prot_WP_009992066.1_2243	100	12	0	0.001	28.1
	band_1_peptide_357	ISFDNYTR	NZ_LT549890.1_prot_WP_009991068.1_558	100	8	0	0.28	21.2
	band_1_peptide_358	LLTPSLLVNPK	NZ_LT549890.1_prot_WP_009991068.1_558	100	11	0	0.009	25.8
	band_1_peptide_359	IVNTELNDDIGNYVNR	NZ_LT549890.1_prot_WP_009991068.1_558	100	16	0	1.77e-06	36.6
	band_1_peptide_360	SPSTIYSLLGK	NZ_LT549890.1_prot_WP_009989479.1_2380	100	11	0	0.021	24.6
	band_1_peptide_361	GPVQILTR	NZ_LT549890.1_prot_WP_009990478.1_217	100	8	0	0.72	20
	band_1_peptide_362	VIVTQEDLAPNR	NZ_LT549890.1_prot_WP_009990478.1_217	100	12	0	0.002	27.7
	band_1_peptide_363	IGVQEMTR	NZ_LT549890.1_prot_WP_009991046.1_541	100	8	0	0.68	20
	band_1_peptide_364	ALAEALAER	NZ_LT549890.1_prot_WP_009991046.1_541	100	9	0	1.2	19.6
	band_1_peptide_365	FTALSYR	NZ_LT549890.1_prot_WP_009989905.1_2512	100	7	0	4.6	17.7
	band_1_peptide_366	SRDDFLNSLKDGR	NZ_LT549890.1_prot_WP_009989905.1_2512	100	13	0	0.000734	29.3
	band_1_peptide_367	AHTTQSAVSDEIIVIPTR	NZ_LT549890.1_prot_WP_009989905.1_2512	100	18	0	6.98e-07	38.1
	band_1_peptide_368	SSTGVVDSPLVR	NZ_LT549890.1_prot_WP_009990106.1_1569	100	12	0	0.006	26.6
	band_1_peptide_369	VQEIAFLK	NZ_LT549890.1_prot_WP_009988641.1_2713	100	8	0	1.5	19.2
	band_1_peptide_370	ATLPLDDETR	NZ_LT549890.1_prot_WP_009990444.1_196	100	10	0	0.013	25.4
	band_1_peptide_371	IGIQPDFIVGR	NZ_LT549890.1_prot_WP_009990444.1_196	100	11	0	0.003	27.3
	band_1_peptide_372	ATLPLDDETRR	NZ_LT549890.1_prot_WP_009990444.1_196	100	11	0	0.002	27.7
	band_1_peptide_373	YLYFAK	NZ_LT549890.1_prot_WP_009988550.1_2647	100	6	0	8.4	16.5
	band_1_peptide_374	SIAEGETAHAFGHLDFIR	NZ_LT549890.1_prot_WP_009988550.1_2647	100	18	0	8.26e-08	40
	band_1_peptide_376	EIADVVVLGR	NZ_LT549890.1_prot_WP_010923018.1_2047	100	10	0	0.19	21.9
	band_1_peptide_377	IATFYGNVGNLAR	NZ_LT549890.1_prot_WP_009992348.1_936	100	13	0	0.000142	31.2
	band_1_peptide_378	LDQAYANHPSTITPTYR	NZ_LT549890.1_prot_WP_009992348.1_936	100	17	0	5.83e-08	40.8
	band_1_peptide_379	IGEIVVR	NZ_LT549890.1_prot_WP_009989824.1_2843	100	7	0	6.5	16.9
	band_1_peptide_380	YPLELIAK	NZ_LT549890.1_prot_WP_009989824.1_2843	100	8	0	1	19.6
	band_1_peptide_381	LNLIAGK	NZ_LT549890.1_prot_WP_009990571.1_275	100	7	0	4.1	17.7
	band_1_peptide_382	TAVIIADYIR	NZ_LT549890.1_prot_WP_009990571.1_275	100	10	0	0.068	23.1
	band_1_peptide_383	TAVIIADYIRK	NZ_LT549890.1_prot_WP_009990571.1_275	100	11	0	0.017	25
	band_1_peptide_384	VAVIGVGNSK	NZ_LT549890.1_prot_WP_009989351.1_2630	100	10	0	0.24	21.6
	band_1_peptide_385	VGVNLFGGLK	NZ_LT549890.1_prot_WP_009989351.1_2630	100	10	0	0.062	23.5
	band_1_peptide_387	VGAPVIGINDSGGAR	NZ_LT549890.1_prot_WP_009988510.1_2468	100	15	0	5.75e-05	32.3
	band_1_peptide_388	ITIDLIDESR	NZ_LT549890.1_prot_WP_009992415.1_985	100	10	0	0.12	22.7
	band_1_peptide_389	NPELAGFPNPAR	NZ_LT549890.1_prot_WP_009992415.1_985	100	12	0	0.000286	30
	band_1_peptide_390	IFNPDFTASITR	NZ_LT549890.1_prot_WP_009992415.1_985	100	12	0	0.000439	29.6
	band_1_peptide_391	NIAVDLYR	NZ_LT549890.1_prot_WP_009989579.1_1089	100	8	0	0.6	20.4
	band_1_peptide_392	IAAVAEVTNR	NZ_LT549890.1_prot_WP_009989579.1_1089	100	10	0	0.4	21.2
	band_1_peptide_393	FDSPSVFTR	NZ_LT549890.1_prot_WP_009990273.1_2743	100	9	0	0.096	22.7
	band_1_peptide_394	ILVDSLKR	NZ_LT549890.1_prot_WP_009991094.1_575	100	8	0	1.5	19.2
	band_1_peptide_395	QVQDLFFGR	NZ_LT549890.1_prot_WP_009991094.1_575	100	9	0	0.025	24.3
	band_1_peptide_396	IVGVDYGPSPDFVK	NZ_LT549890.1_prot_WP_009991094.1_575	100	14	0	4.95e-05	32.3
	band_1_peptide_397	VSTYEWR	NZ_LT549890.1_prot_WP_009992413.1_983	100	7	0	0.43	20.8
	band_1_peptide_398	LAQLVEELHR	NZ_LT549890.1_prot_WP_009992413.1_983	100	10	0	0.041	23.9
	band_1_peptide_399	AGVFMPLPR	NZ_LT549890.1_prot_WP_009989028.1_2793	100	9	0	0.055	23.5
	band_1_peptide_400	ASFEIMGEAR	NZ_LT549890.1_prot_WP_009989028.1_2793	100	10	0	0.042	23.9
	band_1_peptide_401	DDIDLGVR	NZ_LT549890.1_prot_WP_009988490.1_2521	100	8	0	0.8	20
	band_1_peptide_402	DVPGYVVNR	NZ_LT549890.1_prot_WP_009988490.1_2521	100	9	0	0.038	23.9
	band_1_peptide_403	EGIASRDDIDLGVR	NZ_LT549890.1_prot_WP_009988490.1_2521	100	14	0	0.000204	30.8
	band_1_peptide_404	VYLLADGR	NZ_LT549890.1_prot_WP_014511598.1_770	100	8	0	0.57	20.4
	band_1_peptide_405	VIVTEVDPIR	NZ_LT549890.1_prot_WP_014511598.1_770	100	10	0	0.063	23.5
	band_1_peptide_406	SPIFFIDR	NZ_LT549890.1_prot_WP_009988830.1_1479	100	8	0	0.17	21.9
	band_1_peptide_407	VVSYDSNGLR	NZ_LT549890.1_prot_WP_009988830.1_1479	100	10	0	0.077	23.1
	band_1_peptide_408	IIDNEFDNLSPR	NZ_LT549890.1_prot_WP_009988830.1_1479	100	12	0	0.001	28.5
	band_1_peptide_409	SGCLIRV	NZ_LT549890.1_prot_WP_009992659.1_2971	100	7	0	1.2	19.2
	band_1_peptide_410	VLNQAFAFAR	NZ_LT549890.1_prot_WP_009992659.1_2971	100	10	0	0.023	24.6
	band_1_peptide_411	NFQFVPEQDRR	NZ_LT549890.1_prot_WP_009992659.1_2971	100	11	0	0.003	27.3
	band_1_peptide_412	AGATVGETSGVLR	NZ_LT549890.1_prot_WP_009989400.1_2431	100	13	0	0.000722	29.3
	band_1_peptide_413	LGLPGEYPFTR	NZ_LT549890.1_prot_WP_009989400.1_2431	100	11	0	0.000464	29.6
	band_1_peptide_415	SDGTTLYTVR	NZ_LT549890.1_prot_WP_010923143.1_883	100	10	0	0.016	25
	band_1_peptide_416	ITSFEQNSGPYLQYTYAR	NZ_LT549890.1_prot_WP_010923143.1_883	100	18	0	6.5e-09	43.9
	band_1_peptide_417	ELLLVAQR	NZ_LT549890.1_prot_WP_009992372.1_954	100	8	0	1.9	18.9
	band_1_peptide_418	ELLAGAIER	NZ_LT549890.1_prot_WP_009990398.1_164	100	9	0	0.42	20.8
	band_1_peptide_419	SPLPLDVTGK	NZ_LT549890.1_prot_WP_009990398.1_164	100	10	0	0.024	24.6
	band_1_peptide_420	VFEIAPAWR	NZ_LT549890.1_prot_WP_009990398.1_164	100	9	0	0.027	24.3
	band_1_peptide_421	VHVSPNSIPSR	NZ_LT549890.1_prot_WP_009990225.1_2776	100	11	0	0.004	26.9
	band_1_peptide_422	SLIIVQPTER	NZ_LT549890.1_prot_WP_009991750.1_1984	100	10	0	0.084	23.1
	band_1_peptide_423	VSAIVLAGGYATR	NZ_LT549890.1_prot_WP_009990610.1_307	100	13	0	0.000757	28.9
	band_1_peptide_424	NIEILPR	NZ_LT549890.1_prot_WP_009988540.1_2641	100	7	0	3.4	18.1
	band_1_peptide_425	MAIDKLIDK	NZ_LT549890.1_prot_WP_009988540.1_2641	100	9	0	1.3	19.2
	band_1_peptide_426	GEVAVLDLFR	NZ_LT549890.1_prot_WP_009988540.1_2641	100	10	0	0.042	23.9
	band_1_peptide_427	VDLIDTVYPAIR	NZ_LT549890.1_prot_WP_009988540.1_2641	100	12	0	0.003	27.3
	band_1_peptide_428	SPYLYDVR	NZ_LT549890.1_prot_WP_009992747.1_3169	100	8	0	0.11	22.3
	band_1_peptide_429	GVLAIGAGESVVR	NZ_LT549890.1_prot_WP_009992747.1_3169	100	13	0	0.003	27.7
	band_1_peptide_430	EGLVDTAVR	NZ_LT549890.1_prot_WP_009990476.1_216	100	9	0	0.25	21.6
	band_1_peptide_431	GFIYSSFR	NZ_LT549890.1_prot_WP_009990476.1_216	100	8	0	0.15	21.9
	band_1_peptide_432	SSLDFIPFAR	NZ_LT549890.1_prot_WP_009988338.1_2167	100	10	0	0.011	25.4
	band_1_peptide_433	ILNLGAR	NZ_LT549890.1_prot_WP_009992661.1_2973	100	7	0	2.9	18.1
	band_1_peptide_434	ILDEAGEIVAK	NZ_LT549890.1_prot_WP_009990155.1_2147	100	11	0	0.028	24.3
	band_1_peptide_435	ALVETIVR	NZ_LT549890.1_prot_WP_009990430.1_186	100	8	0	5.2	17.7
	band_1_peptide_436	WTGAPLGEEIR	NZ_LT549890.1_prot_WP_009990430.1_186	100	11	0	0.000305	30
	band_1_peptide_437	SSELLPTPR	NZ_LT549890.1_prot_WP_009991283.1_738	100	9	0	0.35	21.2
	band_1_peptide_438	IEPAIAGPR	NZ_LT549890.1_prot_WP_009989728.1_1104	100	9	0	0.14	22.3
	band_1_peptide_439	ILIENVYR	NZ_LT549890.1_prot_WP_009989728.1_1104	100	8	0	1.3	19.2
	band_1_peptide_440	AAVIALTK	NZ_LT549890.1_prot_WP_009989910.1_2508	100	8	0	7	17.3
	band_1_peptide_441	EGSLVVVNAK	NZ_LT549890.1_prot_WP_009989910.1_2508	100	10	0	0.21	21.9
	band_1_peptide_442	VNAIAPGFVK	NZ_LT549890.1_prot_WP_009989910.1_2508	100	10	0	0.041	23.9
	band_1_peptide_443	VAGVLASVGAR	NZ_LT549890.1_prot_WP_009989392.1_2437	100	11	0	0.19	21.9
	band_1_peptide_444	LSFGTPIGTAAR	NZ_LT549890.1_prot_WP_009990585.1_285	100	12	0	0.003	27.7
	band_1_peptide_445	YPLSYR	NZ_LT549890.1_prot_WP_009991261.1_723	100	6	0	8.1	16.9
	band_1_peptide_447	SETQLSEGTR	NZ_LT549890.1_prot_WP_009988847.1_48	100	10	0	0.61	20.8
	band_1_peptide_448	MLPGTNYAVGR	NZ_LT549890.1_prot_WP_010922960.1_375	100	11	0	0.003	27.3
	band_1_peptide_449	GLIGEIISR	NZ_LT549890.1_prot_WP_009990482.1_220	100	9	0	0.7	20.4
	band_1_peptide_450	VPATATSGSVINALR	NZ_LT549890.1_prot_WP_009989870.1_2909	100	15	0	8.92e-05	32
	band_1_peptide_451	IIDAIAVAR	NZ_LT549890.1_prot_WP_009989294.1_2592	100	9	0	0.86	20
	band_1_peptide_452	SLQGPVVLVGSQR	NZ_LT549890.1_prot_WP_009992368.1_951	100	13	0	0.000253	30.4
	band_1_peptide_453	FIADGLVGQAEAR	NZ_LT549890.1_prot_WP_009993141.1_2455	100	13	0	0.000786	28.9
	band_1_peptide_454	YSVQLLEPSLVIAQR	NZ_LT549890.1_prot_WP_009993141.1_2455	100	15	0	0.000154	31.2
	band_1_peptide_455	IIQIDEPALHTR	NZ_LT549890.1_prot_WP_009988777.1_395	100	12	0	0.000376	30
	band_1_peptide_456	VLLVSDPR	NZ_LT549890.1_prot_WP_029552499.1_63	100	8	0	1.6	19.2
	band_1_peptide_457	SVFVIDK	NZ_LT549890.1_prot_WP_009989334.1_2619	100	7	0	10	16.5
	band_1_peptide_458	RSVFVIDK	NZ_LT549890.1_prot_WP_009989334.1_2619	100	8	0	1.9	18.9
	band_1_peptide_459	LALTLIER	NZ_LT549890.1_prot_WP_009989299.1_2595	100	8	0	3.5	18.1
	band_1_peptide_460	SFLLASFAR	NZ_LT549890.1_prot_WP_009989299.1_2595	100	9	0	0.45	20.8
	band_1_peptide_461	IPEPSDSFAK	NZ_LT549890.1_prot_WP_009989299.1_2595	100	10	0	0.021	24.6
	band_1_peptide_462	ANVVLLPSR	NZ_LT549890.1_prot_WP_009990256.1_2756	100	9	0	0.19	21.9
	band_1_peptide_464	ADVINLLR	NZ_LT549890.1_prot_WP_009988891.1_75	100	8	0	3.3	18.1
	band_1_peptide_465	ITSEATVVWR	NZ_LT549890.1_prot_WP_063492880.1_3075	100	10	0	0.012	25.4
	band_1_peptide_466	VVPDNSLIDEAIR	NZ_LT549890.1_prot_WP_009989350.1_2629	100	13	0	0.001	28.1
	band_1_peptide_467	IEEFGNVR	NZ_LT549890.1_prot_WP_009989398.1_2433	100	8	0	0.92	20
	band_1_peptide_468	TVVFSESPVFLR	NZ_LT549890.1_prot_WP_009990243.1_2765	100	12	0	0.001	28.5
	band_1_peptide_469	GLNDYVR	NZ_LT549890.1_prot_WP_009988496.1_2477	100	7	0	2	18.9
	band_1_peptide_470	TPQILFKR	NZ_LT549890.1_prot_WP_009988496.1_2477	100	8	0	0.18	21.9
	band_1_peptide_471	NLETVVETLGIR	NZ_LT549890.1_prot_WP_009988496.1_2477	100	12	0	0.002	27.7
	band_1_peptide_472	TPTIKDVIVVR	NZ_LT549890.1_prot_WP_009989839.1_2832	100	11	0	0.043	23.9
	band_1_peptide_473	GAVLYVNTQLLR	NZ_LT549890.1_prot_WP_010923998.1_2819	100	12	0	0.004	26.9
	band_1_peptide_474	NLSPVDLGSIVIR	NZ_LT549890.1_prot_WP_009989463.1_2390	100	13	0	0.001	28.1
	band_1_peptide_475	NTVYLGIIR	NZ_LT549890.1_prot_WP_010924045.1_2912	100	9	0	0.17	21.9
	band_1_peptide_476	DIVGDHIGIR	NZ_LT549890.1_prot_WP_009992678.1_2983	100	10	0	0.009	25.8
	band_1_peptide_477	LKENSFGIVR	NZ_LT549890.1_prot_WP_009992678.1_2983	100	10	0	0.053	23.5
	band_1_peptide_478	LAVYVTAPTLR	NZ_LT549890.1_prot_WP_009992678.1_2983	100	11	0	0.006	26.2
	band_1_peptide_479	DLLAIQAVR	NZ_LT549890.1_prot_WP_010923226.1_953	100	9	0	0.87	20
	band_1_peptide_480	EVAPNVTALVGPALGAR	NZ_LT549890.1_prot_WP_010923226.1_953	100	17	0	1.21e-06	37.4
	band_1_peptide_481	LLAGLLK	NZ_LT549890.1_prot_WP_009990427.1_183	100	7	0	7.4	16.9
	band_1_peptide_482	AISEGGEGVMVK	NZ_LT549890.1_prot_WP_009990427.1_183	100	12	0	0.008	26.2
	band_1_peptide_483	AIFIDSMGR	NZ_LT549890.1_prot_WP_009990453.1_201	100	9	0	0.1	22.7
	band_1_peptide_484	LAIEVLR	NZ_LT549890.1_prot_WP_009989491.1_2374	100	7	0	6.6	16.9
	band_1_peptide_485	TISEAIVGDETGR	NZ_LT549890.1_prot_WP_009989484.1_2378	100	13	0	0.002	28.1
	band_1_peptide_486	IQPVAEVSR	NZ_LT549890.1_prot_WP_009991197.1_648	100	9	0	0.36	21.2
	band_1_peptide_487	LNQLEFHR	NZ_LT549890.1_prot_WP_009992359.1_944	100	8	0	0.11	22.3
	band_1_peptide_488	YSFVYPSTILR	NZ_LT549890.1_prot_WP_009992359.1_944	100	11	0	0.002	27.7
	band_1_peptide_489	FRATLLDK	NZ_LT549890.1_prot_WP_009991362.1_791	100	8	0	0.54	20.4
	band_1_peptide_490	VIQADVGGAFGAK	NZ_LT549890.1_prot_WP_009989159.1_2173	100	13	0	0.001	28.5
	band_1_peptide_491	IGILGVVDDR	NZ_LT549890.1_prot_WP_009992330.1_925	100	10	0	0.028	24.3
	band_1_peptide_492	NSVDFVLR	NZ_LT549890.1_prot_WP_009992083.1_2231	100	8	0	0.94	19.6
	band_1_peptide_493	IIEPIQSR	NZ_LT549890.1_prot_WP_009991357.1_786	100	8	0	1.7	18.9
	band_1_peptide_494	GAVILGITNSVGSR	NZ_LT549890.1_prot_WP_063492774.1_1322	100	14	0	0.000549	29.6
	band_1_peptide_495	VFNEGWLR	NZ_LT549890.1_prot_WP_009990671.1_357	100	8	0	0.047	23.5
	band_1_peptide_496	AEAVNLLPILPK	NZ_LT549890.1_prot_WP_009992657.1_2970	100	12	0	0.001	28.5
	band_1_peptide_497	IKIEEVIR	NZ_LT549890.1_prot_WP_080514075.1_3019	100	8	0	1.7	18.9
	band_1_peptide_498	NKDLISGEIR	NZ_LT549890.1_prot_WP_010923348.1_1417	100	10	0	0.053	23.5
	band_1_peptide_499	YTLLDYNR	NZ_LT549890.1_prot_WP_029552542.1_224	100	8	0	0.29	21.2
	band_1_peptide_500	VVIAYPDR	NZ_LT549890.1_prot_WP_063492794.1_1397	100	8	0	0.21	21.6
	band_1_peptide_501	AVELGLAR	NZ_LT549890.1_prot_WP_009989831.1_2838	100	8	0	2.1	18.9
	band_1_peptide_502	ALVLTAAR	NZ_LT549890.1_prot_WP_009992744.1_3172	100	8	0	2.3	18.5
	band_1_peptide_503	YLLGYPSVR	NZ_LT549890.1_prot_WP_009992891.1_1875	100	9	0	0.048	23.5
	band_1_peptide_504	VAIIGAGLTLFR	NZ_LT549890.1_prot_WP_009988839.1_2086	100	12	0	0.004	26.9
	band_1_peptide_505	LDVLIGR	NZ_LT549890.1_prot_WP_009989578.1_1088	100	7	0	7.8	16.9
	band_1_peptide_506	TSIGSLVK	NZ_LT549890.1_prot_WP_014511594.1_718	100	8	0	4.1	17.7
	band_1_peptide_507	ATIGYLR	NZ_LT549890.1_prot_WP_009988816.1_370	100	7	0	1.7	18.9
	band_1_peptide_508	SYLDDVER	NZ_LT549890.1_prot_WP_009990111.1_1566	100	8	0	0.73	20
	band_1_peptide_509	SINVGEDLRR	NZ_LT549890.1_prot_WP_009991309.1_753	100	10	0	0.058	23.5
	band_1_peptide_510	IFLGSVSSR	NZ_LT549890.1_prot_WP_009988468.1_1835	100	9	0	0.5	20.8
	band_1_peptide_511	GLGLMIGIDLK	NZ_LT549890.1_prot_WP_009990385.1_151	100	11	0	0.014	25.4
	band_1_peptide_512	NAIIVNVGR	NZ_LT549890.1_prot_WP_009991700.1_3148	100	9	0	0.64	20.4
	band_1_peptide_513	NYTLSDDIAFR	NZ_LT549890.1_prot_WP_009989254.1_1004	100	11	0	0.009	25.8
	band_1_peptide_514	TEISVITSR	NZ_LT549890.1_prot_WP_009990380.1_146	100	9	0	0.66	20.4
	band_1_peptide_515	EIGDILR	NZ_LT549890.1_prot_WP_009991192.1_645	100	7	0	5.8	17.3
	band_1_peptide_517	VSLGGIVR	NZ_LT549890.1_prot_WP_009988535.1_2637	100	8	0	1	19.6
	band_1_peptide_518	TIAGGTSEILR	NZ_LT549890.1_prot_WP_009991592.1_1156	100	11	0	0.025	24.6
	band_1_peptide_519	LSDFEIAAK	NZ_LT549890.1_prot_WP_014511409.1_2475	100	9	0	0.42	20.8
	band_1_peptide_520	ALGLITNVTR	NZ_LT549890.1_prot_WP_009991539.1_2275	100	10	0	0.073	23.1
	band_1_peptide_521	LTGIISAR	NZ_LT549890.1_prot_WP_009989611.1_29	100	8	0	3.8	18.1
	band_1_peptide_522	VAPSTANYVAPLK	NZ_LT549890.1_prot_WP_029552508.1_1039	100	13	0	0.001	28.5
	band_1_peptide_523	ALTFAIGIK	NZ_LT549890.1_prot_WP_009989031.1_2792	100	9	0	0.25	21.6
	band_1_peptide_524	GLFAINVAR	NZ_LT549890.1_prot_WP_009988593.1_2678	100	9	0	0.13	22.3
	band_2_peptide_1	AVDTVEIVR	NZ_LT549890.1_prot_WP_009992406.1_978	100	9	0	0.87	20
	band_2_peptide_2	VSTIEIAIR	NZ_LT549890.1_prot_WP_009992406.1_978	100	9	0	1.5	19.2
	band_2_peptide_3	FLPDKIEIK	NZ_LT549890.1_prot_WP_009992406.1_978	100	9	0	0.16	22.3
	band_2_peptide_4	VSTIEIAIRK	NZ_LT549890.1_prot_WP_009992406.1_978	100	10	0	0.35	21.2
	band_2_peptide_5	VSTIEIAIRKK	NZ_LT549890.1_prot_WP_009992406.1_978	100	11	0	0.094	23.1
	band_2_peptide_6	AISKAVDTVEIVR	NZ_LT549890.1_prot_WP_009992406.1_978	100	13	0	0.004	26.9
	band_2_peptide_7	SSGTPTPSNVVLIGK	NZ_LT549890.1_prot_WP_009992406.1_978	100	15	0	2.61e-05	32.7
	band_2_peptide_8	FLPDKIEIKEIR	NZ_LT549890.1_prot_WP_009992406.1_978	100	12	0	0.006	26.2
	band_2_peptide_9	GRAISKAVDTVEIVR	NZ_LT549890.1_prot_WP_009992406.1_978	100	15	0	9.42e-05	31.2
	band_2_peptide_10	YLYFAK	NZ_LT549890.1_prot_WP_009988550.1_2647	100	6	0	8.4	16.5
	band_2_peptide_11	YLYFAKR	NZ_LT549890.1_prot_WP_009988550.1_2647	100	7	0	2.2	18.9
	band_2_peptide_12	FTGVLNQLK	NZ_LT549890.1_prot_WP_009988550.1_2647	100	9	0	0.11	22.7
	band_2_peptide_13	FTGVLNQLKGGK	NZ_LT549890.1_prot_WP_009988550.1_2647	100	12	0	0.003	27.3
	band_2_peptide_14	ADEEGYPEIAGLLR	NZ_LT549890.1_prot_WP_009988550.1_2647	100	14	0	9.61e-05	31.6
	band_2_peptide_15	RADEEGYPEIAGLLR	NZ_LT549890.1_prot_WP_009988550.1_2647	100	15	0	1.71e-05	33.9
	band_2_peptide_16	SIAEGETAHAFGHLDFIR	NZ_LT549890.1_prot_WP_009988550.1_2647	100	18	0	8.26e-08	40
	band_2_peptide_18	ISYILLR	NZ_LT549890.1_prot_WP_009992410.1_980	100	7	0	9.5	16.5
	band_2_peptide_19	RISYILLR	NZ_LT549890.1_prot_WP_009992410.1_980	100	8	0	2.6	18.5
	band_2_peptide_20	TEKLNEIVVR	NZ_LT549890.1_prot_WP_009992410.1_980	100	10	0	0.18	21.9
	band_2_peptide_21	AVDVYNSLKDR	NZ_LT549890.1_prot_WP_009992410.1_980	100	11	0	0.011	25.4
	band_2_peptide_22	TEKLNEIVVRK	NZ_LT549890.1_prot_WP_009992410.1_980	100	11	0	0.047	23.9
	band_2_peptide_23	LGDGVQLVNVQTGSEVR	NZ_LT549890.1_prot_WP_009992410.1_980	100	17	0	1.45e-06	35.8
	band_2_peptide_24	LGDGVQLVNVQTGSEVRDR	NZ_LT549890.1_prot_WP_009992410.1_980	100	19	0	3.96e-08	40
	band_2_peptide_25	NFISNSIR	NZ_LT549890.1_prot_WP_009990524.1_248	100	8	0	4.7	17.7
	band_2_peptide_26	STLTMIIMEGR	NZ_LT549890.1_prot_WP_009990524.1_248	100	11	0	0.016	25
	band_2_peptide_27	MQVENIR	NZ_LT549890.1_prot_WP_010923198.1_1117	100	7	0	3	18.1
	band_2_peptide_28	LVSLGFVDR	NZ_LT549890.1_prot_WP_010923198.1_1117	100	9	0	0.34	21.2
	band_2_peptide_29	LVSLGFVDRVK	NZ_LT549890.1_prot_WP_010923198.1_1117	100	11	0	0.028	24.6
	band_2_peptide_30	YIYKPIDADR	NZ_LT549890.1_prot_WP_010923198.1_1117	100	10	0	0.018	25
	band_2_peptide_31	SVNKLVSLGFVDR	NZ_LT549890.1_prot_WP_010923198.1_1117	100	13	0	0.001	28.5
	band_2_peptide_32	YIYKPIDADRITTK	NZ_LT549890.1_prot_WP_010923198.1_1117	100	14	0	9.7e-05	31.6
	band_2_peptide_33	LEVPIMR	NZ_LT549890.1_prot_WP_009990464.1_208	100	7	0	6.4	17.3
	band_2_peptide_34	GPIPLPTSK	NZ_LT549890.1_prot_WP_009990464.1_208	100	9	0	0.23	21.6
	band_2_peptide_35	LIDIAADER	NZ_LT549890.1_prot_WP_009990464.1_208	100	9	0	0.59	20.4
	band_2_peptide_36	RLIDIAADER	NZ_LT549890.1_prot_WP_009990464.1_208	100	10	0	0.38	21.2
	band_2_peptide_37	LIDIAADERVMR	NZ_LT549890.1_prot_WP_009990464.1_208	100	12	0	0.006	26.2
	band_2_peptide_39	IFLGSVSSR	NZ_LT549890.1_prot_WP_009988468.1_1835	100	9	0	0.5	20.8
	band_2_peptide_40	ALDVAIDLAK	NZ_LT549890.1_prot_WP_009988468.1_1835	100	10	0	0.37	21.2
	band_2_peptide_41	TGADLIVTGSR	NZ_LT549890.1_prot_WP_009988468.1_1835	100	11	0	0.096	23.1
	band_2_peptide_42	RIFLGSVSSR	NZ_LT549890.1_prot_WP_009988468.1_1835	100	10	0	0.076	23.1
	band_2_peptide_43	NIVVAYDGSQNAK	NZ_LT549890.1_prot_WP_009988468.1_1835	100	13	0	0.000539	29.6
	band_2_peptide_44	NIVVAYDGSQNAKR	NZ_LT549890.1_prot_WP_009988468.1_1835	100	14	0	7.74e-05	32
	band_2_peptide_45	INSVLSIR	NZ_LT549890.1_prot_WP_009988494.1_2479	100	8	0	6.6	17.3
	band_2_peptide_46	INSVLSIRQ	NZ_LT549890.1_prot_WP_009988494.1_2479	100	9	0	3.4	18.5
	band_2_peptide_47	KGEELLEDIR	NZ_LT549890.1_prot_WP_009988494.1_2479	100	10	0	0.11	22.7
	band_2_peptide_48	LEIIQAILEACK	NZ_LT549890.1_prot_WP_009988494.1_2479	100	12	0	0.006	26.2
	band_2_peptide_49	IMYGANLSYALTGR	NZ_LT549890.1_prot_WP_009988494.1_2479	100	14	0	2.84e-05	32.7
	band_2_peptide_50	VGDILILR	NZ_LT549890.1_prot_WP_014511512.1_222	100	8	0	2.6	18.5
	band_2_peptide_51	TGVTGEVTQVR	NZ_LT549890.1_prot_WP_014511512.1_222	100	11	0	0.056	23.5
	band_2_peptide_53	LLTDVIR	NZ_LT549890.1_prot_WP_009991330.1_767	100	7	0	8.6	16.9
	band_2_peptide_54	KLLTDVIR	NZ_LT549890.1_prot_WP_009991330.1_767	100	8	0	2.2	18.9
	band_2_peptide_55	AILASICPTTSDEVR	NZ_LT549890.1_prot_WP_009991330.1_767	100	15	0	1.33e-05	33.9
	band_2_peptide_56	SSVYIVEEHYIPYSVAK	NZ_LT549890.1_prot_WP_009991330.1_767	100	17	0	1.01e-06	36.6
	band_2_peptide_57	VVGVEILEK	NZ_LT549890.1_prot_WP_009989805.1_2100	100	9	0	0.89	20
	band_2_peptide_58	IYELGGGLPR	NZ_LT549890.1_prot_WP_009989805.1_2100	100	10	0	0.031	24.3
	band_2_peptide_59	VLLEAEQCAIR	NZ_LT549890.1_prot_WP_009989805.1_2100	100	11	0	0.022	24.6
	band_2_peptide_60	EIIFTEK	NZ_LT549890.1_prot_WP_009991672.1_3164	100	7	0	7	16.9
	band_2_peptide_61	MKEIIFTEK	NZ_LT549890.1_prot_WP_009991672.1_3164	100	9	0	0.41	21.2
	band_2_peptide_62	VTVEVSRLPR	NZ_LT549890.1_prot_WP_009991672.1_3164	100	10	0	0.76	20.4
	band_2_peptide_63	VGDILYVSGQIPVDPK	NZ_LT549890.1_prot_WP_009991672.1_3164	100	16	0	3.23e-06	35.4
	band_2_peptide_64	SNVPVLVVK	NZ_LT549890.1_prot_WP_009991706.1_3144	100	9	0	1	20
	band_2_peptide_65	AILGSVSSALVSK	NZ_LT549890.1_prot_WP_009991706.1_3144	100	13	0	0.02	25
	band_2_peptide_66	SPEQVIIQSEQR	NZ_LT549890.1_prot_WP_009991706.1_3144	100	12	0	0.006	26.6
	band_2_peptide_68	VALTSLGSK	NZ_LT549890.1_prot_WP_009990564.1_270	100	9	0	2.7	18.5
	band_2_peptide_69	EYLADLVVK	NZ_LT549890.1_prot_WP_009990564.1_270	100	9	0	0.44	20.8
	band_2_peptide_70	TAVILAGELAK	NZ_LT549890.1_prot_WP_009990564.1_270	100	11	0	0.09	23.1
	band_2_peptide_71	AATEAVTLVLR	NZ_LT549890.1_prot_WP_009990564.1_270	100	11	0	0.1	22.7
	band_2_peptide_72	AVAGGGAVEIEIAK	NZ_LT549890.1_prot_WP_009990564.1_270	100	14	0	0.002	27.7
	band_2_peptide_73	GIFTDRDAVK	NZ_LT549890.1_prot_WP_009989576.1_1087	100	10	0	0.034	24.3
	band_2_peptide_74	AIATSLSSSDEVR	NZ_LT549890.1_prot_WP_009989576.1_1087	100	13	0	0.005	26.6
	band_2_peptide_75	GVGSVVVTEQGIPK	NZ_LT549890.1_prot_WP_009989576.1_1087	100	14	0	0.000248	30.4
	band_2_peptide_76	VAGVLASVGAR	NZ_LT549890.1_prot_WP_009989392.1_2437	100	11	0	0.19	21.9
	band_2_peptide_77	IINDLFNCIKER	NZ_LT549890.1_prot_WP_009989392.1_2437	100	12	0	0.001	28.9
	band_2_peptide_78	ELLQMLEK	NZ_LT549890.1_prot_WP_009992021.1_2049	100	8	0	3.7	18.1
	band_2_peptide_79	MISFTYDEGGGK	NZ_LT549890.1_prot_WP_009992021.1_2049	100	12	0	0.00047	28.9
	band_2_peptide_80	YGLGIALR	NZ_LT549890.1_prot_WP_009989024.1_2795	100	8	0	0.41	20.8
	band_2_peptide_81	IEEKLYTLR	NZ_LT549890.1_prot_WP_009989024.1_2795	100	9	0	0.21	21.9
	band_2_peptide_82	IVISYENCVECGACR	NZ_LT549890.1_prot_WP_009989024.1_2795	100	15	0	1.23e-05	33.5
	band_2_peptide_83	MYVADLITR	NZ_LT549890.1_prot_WP_063492892.1_3135	100	9	0	0.21	21.9
	band_2_peptide_84	AVADEVALDSPVSTIMTR	NZ_LT549890.1_prot_WP_063492892.1_3135	100	18	0	9.37e-07	37
	band_2_peptide_85	IIVIANLKPR	NZ_LT549890.1_prot_WP_009991161.1_621	100	10	0	0.15	22.3
	band_2_peptide_86	LLIDLGSEQR	NZ_LT549890.1_prot_WP_009991161.1_621	100	10	0	0.13	22.7
	band_2_peptide_87	ILTVDGEVPPGTK	NZ_LT549890.1_prot_WP_009991161.1_621	100	13	0	0.000418	29.6
	band_2_peptide_89	TVDPEELR	NZ_LT549890.1_prot_WP_009991274.1_731	100	8	0	0.58	20.4
	band_2_peptide_91	QLLGVFK	NZ_LT549890.1_prot_WP_009988752.1_412	100	7	0	3.1	18.1
	band_2_peptide_92	AIMEFEDEIKR	NZ_LT549890.1_prot_WP_009988752.1_412	100	11	0	0.016	25
	band_2_peptide_93	LITLSDSYLSELR	NZ_LT549890.1_prot_WP_009988752.1_412	100	13	0	0.002	28.1
	band_2_peptide_94	EVIDQLR	NZ_LT549890.1_prot_WP_009989464.1_2389	100	7	0	7.9	16.9
	band_2_peptide_95	EVIDQLRG	NZ_LT549890.1_prot_WP_009989464.1_2389	100	8	0	1.6	19.2
	band_2_peptide_96	LVNENIISR	NZ_LT549890.1_prot_WP_009989464.1_2389	100	9	0	0.56	20.8
	band_2_peptide_97	GIISIRDIAR	NZ_LT549890.1_prot_WP_009989680.1_3185	100	10	0	0.25	21.6
	band_2_peptide_98	HLPVIDYDGNLR	NZ_LT549890.1_prot_WP_009989680.1_3185	100	12	0	0.000173	30.8
	band_2_peptide_100	MVIVASTLR	NZ_LT549890.1_prot_WP_009990472.1_214	100	9	0	1.8	19.2
	band_2_peptide_101	ILDIIKER	NZ_LT549890.1_prot_WP_009990472.1_214	100	8	0	3.1	18.5
	band_2_peptide_102	SEQQVSFEGELK	NZ_LT549890.1_prot_WP_009990472.1_214	100	12	0	0.01	25.8
	band_2_peptide_103	LSAQNELIINAER	NZ_LT549890.1_prot_WP_009989320.1_2610	100	13	0	0.001	28.1
	band_2_peptide_104	AGFIIGR	NZ_LT549890.1_prot_WP_009988884.1_69	100	7	0	5.3	17.3
	band_2_peptide_105	TPGPGAQPAIR	NZ_LT549890.1_prot_WP_009988884.1_69	100	11	0	0.01	25.8
	band_2_peptide_106	LLEMGLVMR	NZ_LT549890.1_prot_WP_009988847.1_48	100	9	0	0.73	20.4
	band_2_peptide_107	SETQLSEGTR	NZ_LT549890.1_prot_WP_009988847.1_48	100	10	0	0.61	20.8
	band_2_peptide_108	TAAMALAVDR	NZ_LT549890.1_prot_WP_012713349.1_2069	100	10	0	0.099	22.7
	band_2_peptide_109	MEEVLSSSLYTQQVK	NZ_LT549890.1_prot_WP_012713349.1_2069	100	15	0	0.000102	31.6
	band_2_peptide_110	LGLVEMDQDGNIR	NZ_LT549890.1_prot_WP_009989667.1_3196	100	13	0	0.000239	30
	band_2_peptide_111	VCEFLPR	NZ_LT549890.1_prot_WP_009990369.1_133	100	7	0	0.9	20
	band_2_peptide_112	VSELLRTDSE	NZ_LT549890.1_prot_WP_029552563.1_2802	100	10	0	1	20
	band_2_peptide_113	VIYGAGINYVVAQK	NZ_LT549890.1_prot_WP_029552563.1_2802	100	14	0	4.77e-05	32
	band_2_peptide_114	IPYVYVSSK	NZ_LT549890.1_prot_WP_009988903.1_84	100	9	0	0.25	21.6
	band_2_peptide_115	KIPYVYVSSK	NZ_LT549890.1_prot_WP_009988903.1_84	100	10	0	0.07	23.5
	band_2_peptide_116	VLIDYAR	NZ_LT549890.1_prot_WP_009991312.1_755	100	7	0	4.4	17.7
	band_2_peptide_117	AFGPAAMGYDR	NZ_LT549890.1_prot_WP_009991312.1_755	100	11	0	0.001	28.1
	band_2_peptide_119	HTALEIVI	NZ_LT549890.1_prot_WP_009989734.1_1110	100	8	0	1.7	19.2
	band_2_peptide_120	ALNNLLDK	NZ_LT549890.1_prot_WP_009989734.1_1110	100	8	0	2.6	18.5
	band_2_peptide_121	ALNNLLDKGLIQR	NZ_LT549890.1_prot_WP_009989734.1_1110	100	13	0	0.001	28.5
	band_2_peptide_122	TLQIQFKK	NZ_LT549890.1_prot_WP_009990609.1_306	100	8	0	1.3	19.2
	band_2_peptide_123	GDLQTGQYDIQGIIR	NZ_LT549890.1_prot_WP_009990609.1_306	100	15	0	9.94e-06	34.7
	band_2_peptide_124	VVKGDLQTGQYDIQGIIR	NZ_LT549890.1_prot_WP_009990609.1_306	100	18	0	1.24e-07	40
	band_2_peptide_126	GVLPITIR	NZ_LT549890.1_prot_WP_009992332.1_926	100	8	0	1.3	19.6
	band_2_peptide_127	TGNQIVDIQQQGGVTR	NZ_LT549890.1_prot_WP_009989065.1_1790	100	16	0	5.23e-06	34.3
	band_2_peptide_128	RTGNQIVDIQQQGGVTR	NZ_LT549890.1_prot_WP_009989065.1_1790	100	17	0	8.4e-07	36.6
	band_2_peptide_129	TDVLVVLK	NZ_LT549890.1_prot_WP_009990404.1_168	100	8	0	6.4	17.3
	band_2_peptide_131	VNILHLEPTDK	NZ_LT549890.1_prot_WP_009988801.1_381	100	11	0	0.005	26.6
	band_2_peptide_132	VNILHLEPTDKK	NZ_LT549890.1_prot_WP_009988801.1_381	100	12	0	0.001	28.1
	band_2_peptide_133	RVNILHLEPTDK	NZ_LT549890.1_prot_WP_009988801.1_381	100	12	0	0.000766	28.5
	band_2_peptide_134	VIYFGPSQK	NZ_LT549890.1_prot_WP_009989834.1_2836	100	9	0	0.075	23.1
	band_2_peptide_135	VLFLIMSGDEK	NZ_LT549890.1_prot_WP_009989834.1_2836	100	11	0	0.015	25
	band_2_peptide_136	GTGLVVGSVLK	NZ_LT549890.1_prot_WP_014511594.1_718	100	11	0	0.1	22.7
	band_2_peptide_137	AGYSALYNTYK	NZ_LT549890.1_prot_WP_014511594.1_718	100	11	0	0.002	28.1
	band_2_peptide_138	AGSVEVDLLPAPK	NZ_LT549890.1_prot_WP_014511594.1_718	100	13	0	0.000821	28.9
	band_2_peptide_139	TAVIIADYIR	NZ_LT549890.1_prot_WP_009990571.1_275	100	10	0	0.068	23.1
	band_2_peptide_140	TAVIIADYIRK	NZ_LT549890.1_prot_WP_009990571.1_275	100	11	0	0.017	25
	band_2_peptide_141	VIIDPLLAK	NZ_LT549890.1_prot_WP_009990647.1_338	100	9	0	0.45	20.8
	band_2_peptide_142	VYGTVEPPGK	NZ_LT549890.1_prot_WP_009991787.1_2581	100	10	0	0.036	24.3
	band_2_peptide_143	VLAESLNNLVLVK	NZ_LT549890.1_prot_WP_009991338.1_773	100	13	0	0.007	25.8
	band_2_peptide_144	VENPLKSLR	NZ_LT549890.1_prot_WP_009990440.1_194	100	9	0	0.23	21.6
	band_2_peptide_145	MQAKVENPLK	NZ_LT549890.1_prot_WP_009990440.1_194	100	10	0	0.1	22.7
	band_2_peptide_146	IQIDLAK	NZ_LT549890.1_prot_WP_009989293.1_2591	100	7	0	9.1	16.5
	band_2_peptide_147	IAFIGVGK	NZ_LT549890.1_prot_WP_009989293.1_2591	100	8	0	1.5	19.2
	band_2_peptide_148	SIPGEIIR	NZ_LT549890.1_prot_WP_009989293.1_2591	100	8	0	1.2	19.6
	band_2_peptide_149	GSLFDLAR	NZ_LT549890.1_prot_WP_009989901.1_2515	100	8	0	0.47	20.8
	band_2_peptide_150	QSNILILEGTLSR	NZ_LT549890.1_prot_WP_009991208.1_655	100	13	0	0.000644	29.3
	band_2_peptide_151	NYQVTIPAK	NZ_LT549890.1_prot_WP_014511480.1_47	100	9	0	0.068	22.7
	band_2_peptide_152	IIPVLTK	NZ_LT549890.1_prot_WP_010923032.1_555	100	7	0	8.7	16.9
	band_2_peptide_153	LILVTSESHPLHK	NZ_LT549890.1_prot_WP_010923032.1_555	100	13	0	0.000552	29.3
	band_2_peptide_154	ALIELNSR	NZ_LT549890.1_prot_WP_009988619.1_2697	100	8	0	4.1	18.1
	band_2_peptide_155	VSAIVLAGGYATR	NZ_LT549890.1_prot_WP_009990610.1_307	100	13	0	0.000757	28.9
	band_2_peptide_156	GGILRDIIAADR	NZ_LT549890.1_prot_WP_009988594.1_2679	100	12	0	0.001	28.9
	band_2_peptide_157	ALTFTFENTTQGLK	NZ_LT549890.1_prot_WP_009988594.1_2679	100	14	0	0.000136	31.2
	band_2_peptide_158	SINAKPGDIIR	NZ_LT549890.1_prot_WP_009990480.1_218	100	11	0	0.012	25.4
	band_2_peptide_159	VCPAGTYEPSPDGR	NZ_LT549890.1_prot_WP_009990222.1_2778	100	14	0	9.43e-06	33.5
	band_2_peptide_160	SLIIVQPTER	NZ_LT549890.1_prot_WP_009991750.1_1984	100	10	0	0.084	23.1
	band_2_peptide_161	LLPQDPELRR	NZ_LT549890.1_prot_WP_009991750.1_1984	100	10	0	0.023	24.6
	band_2_peptide_162	AGESVGVIESVK	NZ_LT549890.1_prot_WP_009992352.1_939	100	12	0	0.028	24.6
	band_2_peptide_163	SISFVVLGK	NZ_LT549890.1_prot_WP_009991272.1_729	100	9	0	0.42	21.2
	band_2_peptide_164	GITLEGVIVK	NZ_LT549890.1_prot_WP_009991272.1_729	100	10	0	0.25	21.6
	band_2_peptide_165	SLFESFSK	NZ_LT549890.1_prot_WP_009991834.1_2304	100	8	0	3	18.5
	band_2_peptide_166	ILSPLTIDSK	NZ_LT549890.1_prot_WP_009992282.1_887	100	10	0	0.16	22.3
	band_2_peptide_168	AAPVLLLK	NZ_LT549890.1_prot_WP_009992283.1_888	100	8	0	3.7	18.1
	band_2_peptide_170	ILVPVDGSENSLR	NZ_LT549890.1_prot_WP_009991047.1_542	100	13	0	0.000757	28.9
	band_2_peptide_171	TPAGYLPGLPR	NZ_LT549890.1_prot_WP_009991247.1_714	100	11	0	0.000241	30.4
	band_2_peptide_172	LIEIGLIVR	NZ_LT549890.1_prot_WP_009989743.1_1119	100	9	0	1.3	19.6
	band_2_peptide_173	YLYAVIHNAETK	NZ_LT549890.1_prot_WP_009989743.1_1119	100	12	0	0.000736	28.9
	band_2_peptide_174	LAASIAGVGINR	NZ_LT549890.1_prot_WP_009991257.1_720	100	12	0	0.01	25.8
	band_2_peptide_175	VAEELSIPSR	NZ_LT549890.1_prot_WP_009988880.1_67	100	10	0	0.31	21.6
	band_2_peptide_176	IVGNLLVK	NZ_LT549890.1_prot_WP_009991297.1_747	100	8	0	2.8	18.5
	band_2_peptide_177	VLVVGDPGR	NZ_LT549890.1_prot_WP_009988635.1_2708	100	9	0	0.075	23.1
	band_2_peptide_178	LVILGENR	NZ_LT549890.1_prot_WP_009991339.1_774	100	8	0	1.6	19.2
	band_2_peptide_180	IVSSPYLR	NZ_LT549890.1_prot_WP_009992806.1_1196	100	8	0	0.4	20.8
	band_2_peptide_181	EKIRELELK	NZ_LT549890.1_prot_WP_009992408.1_979	100	9	0	1.1	19.6
	band_2_peptide_182	GYIVTVDER	NZ_LT549890.1_prot_WP_009993269.1_1777	100	9	0	0.26	21.6
	band_2_peptide_183	GYIVTVDERGR	NZ_LT549890.1_prot_WP_009993269.1_1777	100	11	0	0.01	25.4
	band_2_peptide_185	TFIEDIRK	NZ_LT549890.1_prot_WP_009989490.1_2375	100	8	0	1.1	19.6
	band_2_peptide_186	ALADLVEK	NZ_LT549890.1_prot_WP_009992281.1_886	100	8	0	3.4	18.1
	band_2_peptide_187	RALADLVEK	NZ_LT549890.1_prot_WP_009992281.1_886	100	9	0	0.61	20.4
	band_2_peptide_188	HITVEILGE	NZ_LT549890.1_prot_WP_009990979.1_2538	100	9	0	0.47	20.8
	band_2_peptide_189	LSDQEALDIAYR	NZ_LT549890.1_prot_WP_009992461.1_1859	100	12	0	0.022	25
	band_2_peptide_190	VILTPEAR	NZ_LT549890.1_prot_WP_009990649.1_340	100	8	0	1	19.6
	band_2_peptide_191	VLAEDPFR	NZ_LT549890.1_prot_WP_009992323.1_919	100	8	0	0.19	21.9
	band_2_peptide_193	ILGPALGPR	NZ_LT549890.1_prot_WP_009990633.1_330	100	9	0	0.094	22.7
	band_2_peptide_194	ELVNLSR	NZ_LT549890.1_prot_WP_009988922.1_96	100	7	0	7.4	16.9
	band_2_peptide_195	ANIPLLSETASK	NZ_LT549890.1_prot_WP_009989389.1_2440	100	12	0	0.007	26.2
	band_2_peptide_196	SGISISVAR	NZ_LT549890.1_prot_WP_009988758.1_408	100	9	0	1.3	19.6
	band_2_peptide_197	IISNKESFLR	NZ_LT549890.1_prot_WP_009990556.1_265	100	10	0	0.12	22.7
	band_2_peptide_198	SLSLPSGINIK	NZ_LT549890.1_prot_WP_048056689.1_136	100	11	0	0.043	23.9
	band_2_peptide_200	GINLEVR	NZ_LT549890.1_prot_WP_063492732.1_943	100	7	0	4.7	17.7
	band_2_peptide_201	VNVPLLHQAVR	NZ_LT549890.1_prot_WP_009988542.1_2642	100	11	0	0.008	25.8
	band_2_peptide_202	GTSIVDLAER	NZ_LT549890.1_prot_WP_009991103.1_583	100	10	0	0.1	22.7
	band_2_peptide_203	VLIPEPK	NZ_LT549890.1_prot_WP_009989174.1_1060	100	7	0	4.8	17.7
	band_2_peptide_204	SVLDSLR	NZ_LT549890.1_prot_WP_009990227.1_2775	100	7	0	5.3	17.3
	band_2_peptide_205	GLAEMLR	NZ_LT549890.1_prot_WP_009992194.1_2586	100	7	0	3.9	17.7
	band_2_peptide_206	NPQPLEAIQK	NZ_LT549890.1_prot_WP_009989796.1_2105	100	10	0	0.038	23.9
	band_2_peptide_207	YLDALER	NZ_LT549890.1_prot_WP_010923073.1_801	100	7	0	6.8	17.3
	band_3_peptide_1	ELLQMLEK	NZ_LT549890.1_prot_WP_009992021.1_2049	100	8	0	3.7	18.1
	band_3_peptide_2	MISFTYDEGGGK	NZ_LT549890.1_prot_WP_009992021.1_2049	100	12	0	0.00047	28.9
	band_3_peptide_3	VGKMISFTYDEGGGK	NZ_LT549890.1_prot_WP_009992021.1_2049	100	15	0	6.6e-06	33.5
	band_3_peptide_4	MISFTYDEGGGKTGR	NZ_LT549890.1_prot_WP_009992021.1_2049	100	15	0	2.86e-06	34.7
	band_3_peptide_6	ISYILLR	NZ_LT549890.1_prot_WP_009992410.1_980	100	7	0	9.5	16.5
	band_3_peptide_7	AVDVYNSLK	NZ_LT549890.1_prot_WP_009992410.1_980	100	9	0	0.3	21.6
	band_3_peptide_8	RISYILLR	NZ_LT549890.1_prot_WP_009992410.1_980	100	8	0	2.6	18.5
	band_3_peptide_9	TEKLNEIVVR	NZ_LT549890.1_prot_WP_009992410.1_980	100	10	0	0.18	21.9
	band_3_peptide_10	AVDVYNSLKDR	NZ_LT549890.1_prot_WP_009992410.1_980	100	11	0	0.011	25.4
	band_3_peptide_11	LGDGVQLVNVQTGSEVR	NZ_LT549890.1_prot_WP_009992410.1_980	100	17	0	1.45e-06	35.8
	band_3_peptide_12	LGDGVQLVNVQTGSEVRDR	NZ_LT549890.1_prot_WP_009992410.1_980	100	19	0	3.96e-08	40
	band_3_peptide_14	MAVEEIVK	NZ_LT549890.1_prot_WP_014511480.1_47	100	8	0	4.8	17.7
	band_3_peptide_15	NYQVTIPAK	NZ_LT549890.1_prot_WP_014511480.1_47	100	9	0	0.068	22.7
	band_3_peptide_16	AVEEIVKVSR	NZ_LT549890.1_prot_WP_014511480.1_47	100	10	0	0.43	20.8
	band_3_peptide_17	IQLLKEPWK	NZ_LT549890.1_prot_WP_014511480.1_47	100	9	0	0.093	22.3
	band_3_peptide_18	FQIKEGDLVK	NZ_LT549890.1_prot_WP_014511480.1_47	100	10	0	0.043	23.5
	band_3_peptide_19	VTFDESEGVVK	NZ_LT549890.1_prot_WP_014511480.1_47	100	11	0	0.014	24.6
	band_3_peptide_20	NYQVTIPAKVR	NZ_LT549890.1_prot_WP_014511480.1_47	100	11	0	0.003	26.6
	band_3_peptide_21	NFISNSIR	NZ_LT549890.1_prot_WP_009990524.1_248	100	8	0	4.7	17.7
	band_3_peptide_22	STLTMIIMEGR	NZ_LT549890.1_prot_WP_009990524.1_248	100	11	0	0.016	25
	band_3_peptide_24	EMEVADMAK	NZ_LT549890.1_prot_WP_009989431.1_2412	100	9	0	0.49	20.8
	band_3_peptide_25	AYILVSTTVGK	NZ_LT549890.1_prot_WP_009989431.1_2412	100	11	0	0.027	24.3
	band_3_peptide_26	GMYCPGPVLETAK	NZ_LT549890.1_prot_WP_009989065.1_1790	100	13	0	6.51e-06	33.9
	band_3_peptide_27	SQEVRIAKTLDAR	NZ_LT549890.1_prot_WP_009989047.1_2036	100	13	0	0.001	28.1
	band_3_peptide_28	TGNQIVDIQQQGGVTR	NZ_LT549890.1_prot_WP_009989065.1_1790	100	16	0	5.23e-06	34.3
	band_3_peptide_29	RTGNQIVDIQQQGGVTR	NZ_LT549890.1_prot_WP_009989065.1_1790	100	17	0	8.4e-07	36.6
	band_3_peptide_30	AVDTVEIVR	NZ_LT549890.1_prot_WP_009992406.1_978	100	9	0	0.87	20
	band_3_peptide_31	VSTIEIAIR	NZ_LT549890.1_prot_WP_009992406.1_978	100	9	0	1.5	19.2
	band_3_peptide_32	FLPDKIEIK	NZ_LT549890.1_prot_WP_009992406.1_978	100	9	0	0.16	22.3
	band_3_peptide_33	SSGTPTPSNVVLIGK	NZ_LT549890.1_prot_WP_009992406.1_978	100	15	0	2.61e-05	32.7
	band_3_peptide_35	KLGTIVIR	NZ_LT549890.1_prot_WP_009991338.1_773	100	8	0	5.9	17.7
	band_3_peptide_36	GDNVILISPLQTS	NZ_LT549890.1_prot_WP_009991338.1_773	100	13	0	0.000362	29.3
	band_3_peptide_37	VLAESLNNLVLVK	NZ_LT549890.1_prot_WP_009991338.1_773	100	13	0	0.007	25.8
	band_3_peptide_39	LTQLDGDMK	NZ_LT549890.1_prot_WP_009989834.1_2836	100	9	0	0.35	21.2
	band_3_peptide_40	VIYFGPSQK	NZ_LT549890.1_prot_WP_009989834.1_2836	100	9	0	0.075	23.1
	band_3_peptide_41	VLFLIMSGDEK	NZ_LT549890.1_prot_WP_009989834.1_2836	100	11	0	0.015	25
	band_3_peptide_42	VVGVEILEK	NZ_LT549890.1_prot_WP_009989805.1_2100	100	9	0	0.89	20
	band_3_peptide_43	IYELGGGLPR	NZ_LT549890.1_prot_WP_009989805.1_2100	100	10	0	0.031	24.3
	band_3_peptide_44	VLLEAEQCAIR	NZ_LT549890.1_prot_WP_009989805.1_2100	100	11	0	0.022	24.6
	band_3_peptide_46	EANLDISQVR	NZ_LT549890.1_prot_WP_009989482.1_2379	100	10	0	0.077	23.1
	band_3_peptide_47	SVDEIVNELSK	NZ_LT549890.1_prot_WP_009989482.1_2379	100	11	0	0.074	23.1
	band_3_peptide_48	VLIDYAR	NZ_LT549890.1_prot_WP_009991312.1_755	100	7	0	4.4	17.7
	band_3_peptide_49	AFGPAAMGYDR	NZ_LT549890.1_prot_WP_009991312.1_755	100	11	0	0.001	28.1
	band_3_peptide_50	AQSLLDVDSIEK	NZ_LT549890.1_prot_WP_009991312.1_755	100	12	0	0.009	25.8
	band_3_peptide_52	GVLPITIR	NZ_LT549890.1_prot_WP_009992332.1_926	100	8	0	1.3	19.6
	band_3_peptide_53	IILLSLRK	NZ_LT549890.1_prot_WP_009992332.1_926	100	8	0	9.4	16.9
	band_3_peptide_55	LLTDVIR	NZ_LT549890.1_prot_WP_009991330.1_767	100	7	0	8.6	16.9
	band_3_peptide_56	KLLTDVIR	NZ_LT549890.1_prot_WP_009991330.1_767	100	8	0	2.2	18.9
	band_3_peptide_57	VIEELSNIVSR	NZ_LT549890.1_prot_WP_009991330.1_767	100	11	0	0.077	23.1
	band_3_peptide_58	AILASICPTTSDEVR	NZ_LT549890.1_prot_WP_009991330.1_767	100	15	0	1.33e-05	33.9
	band_3_peptide_60	VLCTHQLLR	NZ_LT549890.1_prot_WP_009990607.1_304	100	9	0	0.44	20.8
	band_3_peptide_61	VGDSILILTDKDR	NZ_LT549890.1_prot_WP_009990607.1_304	100	13	0	0.001	27.7
	band_3_peptide_62	ADLVDDHAEITIKR	NZ_LT549890.1_prot_WP_009990607.1_304	100	14	0	0.00012	30.4
	band_3_peptide_63	VLIPEPK	NZ_LT549890.1_prot_WP_009989174.1_1060	100	7	0	4.8	17.7
	band_3_peptide_64	VGDILILR	NZ_LT549890.1_prot_WP_014511512.1_222	100	8	0	2.6	18.5
	band_3_peptide_65	TGVTGEVTQVR	NZ_LT549890.1_prot_WP_014511512.1_222	100	11	0	0.056	23.5
	band_3_peptide_66	SINAKPGDIIR	NZ_LT549890.1_prot_WP_009990480.1_218	100	11	0	0.012	25.4
	band_3_peptide_67	SQLYGEVVSYR	NZ_LT549890.1_prot_WP_009990480.1_218	100	11	0	0.011	25.4
	band_3_peptide_68	YGIYLCR	NZ_LT549890.1_prot_WP_009991264.1_724	100	7	0	2	18.9
	band_3_peptide_69	EVAYELGFR	NZ_LT549890.1_prot_WP_009991264.1_724	100	9	0	0.15	21.9
	band_3_peptide_71	KDITLWSK	NZ_LT549890.1_prot_WP_009992171.1_2634	100	8	0	0.78	20
	band_3_peptide_73	TVDPEELR	NZ_LT549890.1_prot_WP_009991274.1_731	100	8	0	0.58	20.4
	band_3_peptide_74	INSVLSIR	NZ_LT549890.1_prot_WP_009988494.1_2479	100	8	0	6.6	17.3
	band_3_peptide_75	INSVLSIRQ	NZ_LT549890.1_prot_WP_009988494.1_2479	100	9	0	3.4	18.5
	band_3_peptide_76	ILTDGSITPK	NZ_LT549890.1_prot_WP_009990580.1_282	100	10	0	0.063	23.5
	band_3_peptide_78	VLDDLGVK	NZ_LT549890.1_prot_WP_009988875.1_64	100	8	0	0.9	20
	band_3_peptide_79	VLDDLGVKR	NZ_LT549890.1_prot_WP_009988875.1_64	100	9	0	0.24	21.6
	band_3_peptide_80	MIQMALATEK	NZ_LT549890.1_prot_WP_009991280.1_736	100	10	0	0.094	22.7
	band_3_peptide_81	VNVVITPQGYK	NZ_LT549890.1_prot_WP_009991280.1_736	100	11	0	0.004	26.6
	band_3_peptide_82	IIPVLTK	NZ_LT549890.1_prot_WP_010923032.1_555	100	7	0	8.7	16.9
	band_3_peptide_83	LILVTSESHPLHK	NZ_LT549890.1_prot_WP_010923032.1_555	100	13	0	0.000552	29.3
	band_3_peptide_84	TAAMALAVDR	NZ_LT549890.1_prot_WP_012713349.1_2069	100	10	0	0.099	22.7
	band_3_peptide_85	FIISDEK	NZ_LT549890.1_prot_WP_009990369.1_133	100	7	0	6.5	17.3
	band_3_peptide_86	VCEFLPR	NZ_LT549890.1_prot_WP_009990369.1_133	100	7	0	0.9	20
	band_3_peptide_87	SLIIVQPTER	NZ_LT549890.1_prot_WP_009991750.1_1984	100	10	0	0.084	23.1
	band_3_peptide_89	IGSNEIIVEEAK	NZ_LT549890.1_prot_WP_009991129.1_600	100	12	0	0.012	25.4
	band_3_peptide_90	MDNLPIEVK	NZ_LT549890.1_prot_WP_009992386.1_963	100	9	0	0.14	22.3
	band_3_peptide_91	MDNLPIEVKDK	NZ_LT549890.1_prot_WP_009992386.1_963	100	11	0	0.007	25.8
	band_3_peptide_92	TDVLVVLK	NZ_LT549890.1_prot_WP_009990404.1_168	100	8	0	6.4	17.3
	band_3_peptide_93	AGYSALYNTYK	NZ_LT549890.1_prot_WP_014511594.1_718	100	11	0	0.002	28.1
	band_3_peptide_94	AGSVEVDLLPAPK	NZ_LT549890.1_prot_WP_014511594.1_718	100	13	0	0.000821	28.9
	band_3_peptide_95	VALTSLGSK	NZ_LT549890.1_prot_WP_009990564.1_270	100	9	0	2.7	18.5
	band_3_peptide_96	AATEAVTLVLR	NZ_LT549890.1_prot_WP_009990564.1_270	100	11	0	0.1	22.7
	band_3_peptide_97	GTSIVDLAER	NZ_LT549890.1_prot_WP_009991103.1_583	100	10	0	0.1	22.7
	band_3_peptide_99	SSNQQQTVNVYTVIK	NZ_LT549890.1_prot_WP_009988909.1_88	100	15	0	6.66e-05	31.2
	band_3_peptide_100	VAGVLASVGAR	NZ_LT549890.1_prot_WP_009989392.1_2437	100	11	0	0.19	21.9
	band_3_peptide_101	GDLQTGQYDIQGIIR	NZ_LT549890.1_prot_WP_009990609.1_306	100	15	0	9.94e-06	34.7
	band_3_peptide_102	ALMALEIR	NZ_LT549890.1_prot_WP_014511500.1_170	100	8	0	3.7	18.1
	band_3_peptide_103	SVPLYNIVLEK	NZ_LT549890.1_prot_WP_014511500.1_170	100	11	0	0.014	25
	band_3_peptide_104	LIDIAADER	NZ_LT549890.1_prot_WP_009990464.1_208	100	9	0	0.59	20.4
	band_3_peptide_105	ALIELNSR	NZ_LT549890.1_prot_WP_009988619.1_2697	100	8	0	4.1	18.1
	band_3_peptide_106	YLYFAK	NZ_LT549890.1_prot_WP_009988550.1_2647	100	6	0	8.4	16.5
	band_3_peptide_107	FTGVLNQLK	NZ_LT549890.1_prot_WP_009988550.1_2647	100	9	0	0.11	22.7
	band_3_peptide_108	EVEDFLR	NZ_LT549890.1_prot_WP_014511748.1_2168	100	7	0	6.8	16.9
	band_3_peptide_109	MQVENIR	NZ_LT549890.1_prot_WP_010923198.1_1117	100	7	0	3	18.1
	band_3_peptide_110	LVSLGFVDR	NZ_LT549890.1_prot_WP_010923198.1_1117	100	9	0	0.34	21.2
	band_3_peptide_111	SETQLSEGTR	NZ_LT549890.1_prot_WP_009988847.1_48	100	10	0	0.61	20.8
	band_3_peptide_112	IAFIGVGK	NZ_LT549890.1_prot_WP_009989293.1_2591	100	8	0	1.5	19.2
	band_3_peptide_113	IEIEKGER	NZ_LT549890.1_prot_WP_009990391.1_157	100	8	0	2.1	18.9
	band_3_peptide_115	AIATSLSSSDEVR	NZ_LT549890.1_prot_WP_009989576.1_1087	100	13	0	0.005	26.6
	band_3_peptide_117	VCPAGTYEPSPDGR	NZ_LT549890.1_prot_WP_009990222.1_2778	100	14	0	9.43e-06	33.5
	band_3_peptide_118	SSTGVVDSPLVR	NZ_LT549890.1_prot_WP_009990106.1_1569	100	12	0	0.006	26.6
	band_3_peptide_119	AFLATPENPK	NZ_LT549890.1_prot_WP_009989796.1_2105	100	10	0	0.028	24.3
	band_3_peptide_121	TISEAIVGDETGR	NZ_LT549890.1_prot_WP_009989484.1_2378	100	13	0	0.002	28.1
	band_3_peptide_122	IEEFGNVR	NZ_LT549890.1_prot_WP_009989398.1_2433	100	8	0	0.92	20
	band_3_peptide_123	IIEGITR	NZ_LT549890.1_prot_WP_009991587.1_1160	100	7	0	9.4	16.5
	band_3_peptide_124	LPEEYLR	NZ_LT549890.1_prot_WP_014511720.1_1913	100	7	0	3.1	18.1
	band_3_peptide_125	IFLGSVSSR	NZ_LT549890.1_prot_WP_009988468.1_1835	100	9	0	0.5	20.8
	band_3_peptide_126	AFMIGLIR	NZ_LT549890.1_prot_WP_010923492.1_1633	100	8	0	1.2	19.2
	band_4_peptide_1	SIKIDVVR	NZ_LT549890.1_prot_WP_009991188.1_642	100	8	0	3.9	18.1
	band_4_peptide_2	IKNVEEVVR	NZ_LT549890.1_prot_WP_009991188.1_642	100	9	0	1.1	19.6
	band_4_peptide_3	NGYPINVLNR	NZ_LT549890.1_prot_WP_009991188.1_642	100	10	0	0.02	25
	band_4_peptide_4	FGIAFNEASSK	NZ_LT549890.1_prot_WP_009991188.1_642	100	11	0	0.015	25.4
	band_4_peptide_5	IGAGHVFVIYLK	NZ_LT549890.1_prot_WP_009991188.1_642	100	12	0	0.002	27.7
	band_4_peptide_6	FGIAFNEASSKR	NZ_LT549890.1_prot_WP_009991188.1_642	100	12	0	0.003	27.7
	band_4_peptide_7	TVEDLYETLSSSSPNLK	NZ_LT549890.1_prot_WP_009991188.1_642	100	17	0	8.71e-07	37.4
	band_4_peptide_8	IDIPEGTNVIIGQSHFIK	NZ_LT549890.1_prot_WP_009991188.1_642	100	18	0	9.79e-08	40
	band_4_peptide_9	IFVATANPLQVIVAETDQGR	NZ_LT549890.1_prot_WP_009991188.1_642	100	20	0	6.54e-09	43.5
	band_4_peptide_10	GVIGVVDGYAPLGVESEADIQER	NZ_LT549890.1_prot_WP_009991188.1_642	100	23	0	9.84e-11	48.5
	band_4_peptide_11	GVIGVVDGYAPLGVESEADIQERK	NZ_LT549890.1_prot_WP_009991188.1_642	100	24	0	1.81e-11	50.4
	band_4_peptide_12	SVFVIDK	NZ_LT549890.1_prot_WP_009989334.1_2619	100	7	0	10	16.5
	band_4_peptide_13	RSVFVIDK	NZ_LT549890.1_prot_WP_009989334.1_2619	100	8	0	1.9	18.9
	band_4_peptide_14	AYGVAGELPILK	NZ_LT549890.1_prot_WP_009989334.1_2619	100	12	0	0.001	28.5
	band_4_peptide_15	INFTIVSDFNR	NZ_LT549890.1_prot_WP_009989334.1_2619	100	11	0	0.016	25
	band_4_peptide_16	APEIELVDTDLK	NZ_LT549890.1_prot_WP_009989334.1_2619	100	12	0	0.005	26.9
	band_4_peptide_17	SVFVIDKNGIVR	NZ_LT549890.1_prot_WP_009989334.1_2619	100	12	0	0.006	26.6
	band_4_peptide_18	APEIELVDTDLKK	NZ_LT549890.1_prot_WP_009989334.1_2619	100	13	0	0.001	28.5
	band_4_peptide_19	RSVFVIDKNGIVR	NZ_LT549890.1_prot_WP_009989334.1_2619	100	13	0	0.001	28.5
	band_4_peptide_20	VVVLAFYPAAFTSVCTK	NZ_LT549890.1_prot_WP_009989334.1_2619	100	17	0	1.52e-06	36.6
	band_4_peptide_21	VEIGEKAPEIELVDTDLK	NZ_LT549890.1_prot_WP_009989334.1_2619	100	18	0	9.48e-07	37.4
	band_4_peptide_22	VEIGEKAPEIELVDTDLKK	NZ_LT549890.1_prot_WP_009989334.1_2619	100	19	0	2.41e-07	38.9
	band_4_peptide_23	LKAVVAALK	NZ_LT549890.1_prot_WP_009990630.1_328	100	9	0	4.4	18.1
	band_4_peptide_24	EVNIDEVLK	NZ_LT549890.1_prot_WP_009990630.1_328	100	9	0	0.48	20.8
	band_4_peptide_25	NVLTAAGISVDEVR	NZ_LT549890.1_prot_WP_009990630.1_328	100	14	0	0.006	26.6
	band_4_peptide_26	MEYIYASLLLHSAK	NZ_LT549890.1_prot_WP_009990630.1_328	100	14	0	8.25e-05	31.6
	band_4_peptide_27	KGPSEEEIASGLASLFG	NZ_LT549890.1_prot_WP_009990630.1_328	100	17	0	1.28e-06	36.6
	band_4_peptide_28	AVVAALKEVNIDEVLK	NZ_LT549890.1_prot_WP_009990630.1_328	100	16	0	0.000103	31.2
	band_4_peptide_29	MEYIYASLLLHSAKK	NZ_LT549890.1_prot_WP_009990630.1_328	100	15	0	1.8e-05	33.1
	band_4_peptide_30	EISEDALKNVLTAAGISVDEVR	NZ_LT549890.1_prot_WP_009990630.1_328	100	22	0	6.37e-10	45.1
	band_4_peptide_31	NAAAMPVAVAAQPQATQAQPAAEEK	NZ_LT549890.1_prot_WP_009990630.1_328	100	25	0	6.75e-11	47.8
	band_4_peptide_33	LIFQQLEK	NZ_LT549890.1_prot_WP_009990651.1_341	100	8	0	2.4	18.5
	band_4_peptide_34	LAIYLKENVK	NZ_LT549890.1_prot_WP_009990651.1_341	100	10	0	0.14	22.3
	band_4_peptide_35	LYVNSIIGIEK	NZ_LT549890.1_prot_WP_009990651.1_341	100	11	0	0.016	25
	band_4_peptide_36	TVDPPEWALLAK	NZ_LT549890.1_prot_WP_009990651.1_341	100	12	0	0.000831	28.9
	band_4_peptide_37	RLAIYLKENVK	NZ_LT549890.1_prot_WP_009990651.1_341	100	11	0	0.027	24.6
	band_4_peptide_38	KLYVNSIIGIEK	NZ_LT549890.1_prot_WP_009990651.1_341	100	12	0	0.006	26.6
	band_4_peptide_39	VPDNAEDWWYIR	NZ_LT549890.1_prot_WP_009990651.1_341	100	12	0	1.68e-05	33.5
	band_4_peptide_40	MITAEMVPPDLLIK	NZ_LT549890.1_prot_WP_009990651.1_341	100	14	0	0.000197	30.8
	band_4_peptide_42	AIGVEINDER	NZ_LT549890.1_prot_WP_009991062.1_554	100	10	0	0.085	23.1
	band_4_peptide_43	VVSHEFEIR	NZ_LT549890.1_prot_WP_009991062.1_554	100	9	0	0.27	21.6
	band_4_peptide_44	KAIGVEINDER	NZ_LT549890.1_prot_WP_009991062.1_554	100	11	0	0.021	25
	band_4_peptide_45	IIITAVKDFNVK	NZ_LT549890.1_prot_WP_009991062.1_554	100	12	0	0.012	25.8
	band_4_peptide_46	AIGVEINDERIR	NZ_LT549890.1_prot_WP_009991062.1_554	100	12	0	0.006	26.6
	band_4_peptide_47	IIITAVKDFNVKK	NZ_LT549890.1_prot_WP_009991062.1_554	100	13	0	0.003	27.3
	band_4_peptide_48	KAIGVEINDERIR	NZ_LT549890.1_prot_WP_009991062.1_554	100	13	0	0.001	28.5
	band_4_peptide_49	SYVPHVPYVPTPEK	NZ_LT549890.1_prot_WP_009991062.1_554	100	14	0	4.2e-05	32.7
	band_4_peptide_50	ASQDDIVYDLGCGDGR	NZ_LT549890.1_prot_WP_009991062.1_554	100	16	0	6.58e-08	40.4
	band_4_peptide_51	VEDGNMNHTVYLYVIGEHK	NZ_LT549890.1_prot_WP_009991062.1_554	100	19	0	8.08e-09	43.1
	band_4_peptide_53	IFLGSVSSR	NZ_LT549890.1_prot_WP_009988468.1_1835	100	9	0	0.5	20.8
	band_4_peptide_54	ALDVAIDLAK	NZ_LT549890.1_prot_WP_009988468.1_1835	100	10	0	0.37	21.2
	band_4_peptide_55	TGADLIVTGSR	NZ_LT549890.1_prot_WP_009988468.1_1835	100	11	0	0.096	23.1
	band_4_peptide_56	RALDVAIDLAK	NZ_LT549890.1_prot_WP_009988468.1_1835	100	11	0	0.057	23.5
	band_4_peptide_57	ALDVAIDLAKR	NZ_LT549890.1_prot_WP_009988468.1_1835	100	11	0	0.057	23.5
	band_4_peptide_58	NIVVAYDGSQNAK	NZ_LT549890.1_prot_WP_009988468.1_1835	100	13	0	0.000539	29.6
	band_4_peptide_59	NIVVAYDGSQNAKR	NZ_LT549890.1_prot_WP_009988468.1_1835	100	14	0	7.74e-05	32
	band_4_peptide_60	YLYFAK	NZ_LT549890.1_prot_WP_009988550.1_2647	100	6	0	8.4	16.5
	band_4_peptide_61	RYLYFAK	NZ_LT549890.1_prot_WP_009988550.1_2647	100	7	0	2.2	18.9
	band_4_peptide_62	FTGVLNQLK	NZ_LT549890.1_prot_WP_009988550.1_2647	100	9	0	0.11	22.7
	band_4_peptide_63	ADEEGYPEIAGLLR	NZ_LT549890.1_prot_WP_009988550.1_2647	100	14	0	9.61e-05	31.6
	band_4_peptide_64	RADEEGYPEIAGLLR	NZ_LT549890.1_prot_WP_009988550.1_2647	100	15	0	1.71e-05	33.9
	band_4_peptide_65	SIAEGETAHAFGHLDFIR	NZ_LT549890.1_prot_WP_009988550.1_2647	100	18	0	8.26e-08	40
	band_4_peptide_66	LLEMGLVMR	NZ_LT549890.1_prot_WP_009988847.1_48	100	9	0	0.73	20.4
	band_4_peptide_67	GTEELESDLK	NZ_LT549890.1_prot_WP_009988847.1_48	100	10	0	0.18	21.9
	band_4_peptide_68	SETQLSEGTR	NZ_LT549890.1_prot_WP_009988847.1_48	100	10	0	0.61	20.8
	band_4_peptide_69	GTEELESDLKLSK	NZ_LT549890.1_prot_WP_009988847.1_48	100	13	0	0.005	26.9
	band_4_peptide_70	SETQLSEGTRIKLPSGK	NZ_LT549890.1_prot_WP_009988847.1_48	100	17	0	1.62e-06	36.6
	band_4_peptide_71	LDLSDPR	NZ_LT549890.1_prot_WP_009991270.1_727	100	7	0	2.6	18.5
	band_4_peptide_72	LAIEGITR	NZ_LT549890.1_prot_WP_009991270.1_727	100	8	0	3.4	18.1
	band_4_peptide_73	LAIEGITRK	NZ_LT549890.1_prot_WP_009991270.1_727	100	9	0	0.48	20.8
	band_4_peptide_74	LLYTLPLHQR	NZ_LT549890.1_prot_WP_009991270.1_727	100	10	0	0.006	26.2
	band_4_peptide_75	VSDDIASQYGIK	NZ_LT549890.1_prot_WP_009991270.1_727	100	12	0	0.004	26.9
	band_4_peptide_76	KLLYTLPLHQR	NZ_LT549890.1_prot_WP_009991270.1_727	100	11	0	0.008	26.2
	band_4_peptide_77	VSDDIASQYGIKR	NZ_LT549890.1_prot_WP_009991270.1_727	100	13	0	0.000438	29.6
	band_4_peptide_78	VTQILEER	NZ_LT549890.1_prot_WP_009988775.1_396	100	8	0	2.2	18.9
	band_4_peptide_79	DQYGIPLVK	NZ_LT549890.1_prot_WP_009988775.1_396	100	9	0	0.11	22.7
	band_4_peptide_80	KVTQILEER	NZ_LT549890.1_prot_WP_009988775.1_396	100	9	0	0.64	20.4
	band_4_peptide_81	GLEEIESKIR	NZ_LT549890.1_prot_WP_009988775.1_396	100	10	0	0.21	21.9
	band_4_peptide_82	GYTPSMIGIILR	NZ_LT549890.1_prot_WP_009988775.1_396	100	12	0	0.001	28.5
	band_4_peptide_83	GLAPQIPEDLFNLIR	NZ_LT549890.1_prot_WP_009988775.1_396	100	15	0	6.39e-06	35
	band_4_peptide_84	EALPFWR	NZ_LT549890.1_prot_WP_009991277.1_733	100	7	0	0.35	21.2
	band_4_peptide_85	GLDVDKLIIR	NZ_LT549890.1_prot_WP_009991277.1_733	100	10	0	0.072	23.1
	band_4_peptide_86	YPQLDVDELK	NZ_LT549890.1_prot_WP_009991277.1_733	100	10	0	0.014	25.4
	band_4_peptide_87	VLEEKEALPFWR	NZ_LT549890.1_prot_WP_009991277.1_733	100	12	0	0.001	28.5
	band_4_peptide_88	RTSNIEVILEEVE	NZ_LT549890.1_prot_WP_009991277.1_733	100	13	0	0.004	26.9
	band_4_peptide_89	GMYLNDAKDFLNR	NZ_LT549890.1_prot_WP_009991277.1_733	100	13	0	7.86e-05	32
	band_4_peptide_90	ANVVAIGVFSGAK	NZ_LT549890.1_prot_WP_009992418.1_987	100	13	0	0.005	26.9
	band_4_peptide_91	SITYTTVGELK	NZ_LT549890.1_prot_WP_009992418.1_987	100	11	0	0.028	24.6
	band_4_peptide_92	HIGQIIADMGNK	NZ_LT549890.1_prot_WP_009992418.1_987	100	12	0	0.001	28.5
	band_4_peptide_93	ANVVAIGVFSGAKK	NZ_LT549890.1_prot_WP_009992418.1_987	100	14	0	0.002	27.7
	band_4_peptide_94	VGSYVVIDGEPCR	NZ_LT549890.1_prot_WP_009992418.1_987	100	13	0	6.47e-05	32
	band_4_peptide_95	TLMAPVDQQVEVPIIEK	NZ_LT549890.1_prot_WP_009992418.1_987	100	17	0	1.6e-06	36.6
	band_4_peptide_96	KTLMAPVDQQVEVPIIEK	NZ_LT549890.1_prot_WP_009992418.1_987	100	18	0	3.5e-07	38.1
	band_4_peptide_98	VALTSLGSK	NZ_LT549890.1_prot_WP_009990564.1_270	100	9	0	2.7	18.5
	band_4_peptide_99	LGVIEPALVK	NZ_LT549890.1_prot_WP_009990564.1_270	100	10	0	0.12	22.7
	band_4_peptide_100	TAVILAGELAK	NZ_LT549890.1_prot_WP_009990564.1_270	100	11	0	0.09	23.1
	band_4_peptide_101	DALGTVADVIR	NZ_LT549890.1_prot_WP_009990564.1_270	100	11	0	0.028	24.3
	band_4_peptide_102	AATEAVTLVLR	NZ_LT549890.1_prot_WP_009990564.1_270	100	11	0	0.1	22.7
	band_4_peptide_103	AVAGGGAVEIEIAKR	NZ_LT549890.1_prot_WP_009990564.1_270	100	15	0	0.000337	30
	band_4_peptide_104	AVIAESFAR	NZ_LT549890.1_prot_WP_009988501.1_2474	100	9	0	1.1	19.6
	band_4_peptide_105	MIIEGPVIK	NZ_LT549890.1_prot_WP_009988501.1_2474	100	9	0	0.42	20.8
	band_4_peptide_106	EINENEYVR	NZ_LT549890.1_prot_WP_009988501.1_2474	100	9	0	0.23	21.6
	band_4_peptide_107	INVETGEILVGNK	NZ_LT549890.1_prot_WP_009988501.1_2474	100	13	0	0.002	28.1
	band_4_peptide_108	FGDKIDTDIIIPAR	NZ_LT549890.1_prot_WP_009988501.1_2474	100	14	0	4.55e-05	32.7
	band_4_peptide_109	NAINNGLPVITLPNSTR	NZ_LT549890.1_prot_WP_009988501.1_2474	100	17	0	1.21e-06	37
	band_4_peptide_110	SEEQKLVISSAR	NZ_LT549890.1_prot_WP_009988877.1_65	100	12	0	0.018	25
	band_4_peptide_111	IMEPLLLAGNDIR	NZ_LT549890.1_prot_WP_009988877.1_65	100	13	0	0.000199	30.8
	band_4_peptide_112	IITYGGGIMGQADAAR	NZ_LT549890.1_prot_WP_009988877.1_65	100	16	0	5.68e-06	35
	band_4_peptide_113	LKIMEPLLLAGNDIR	NZ_LT549890.1_prot_WP_009988877.1_65	100	15	0	2.21e-05	33.5
	band_4_peptide_114	LLVHVLR	NZ_LT549890.1_prot_WP_009989390.1_2439	100	7	0	3.3	18.1
	band_4_peptide_115	CTGYQNIIEAVK	NZ_LT549890.1_prot_WP_009989390.1_2439	100	12	0	0.001	28.5
	band_4_peptide_116	LHPIQEAFWEK	NZ_LT549890.1_prot_WP_009989390.1_2439	100	11	0	0.000365	30
	band_4_peptide_117	VNGQDYEVETEPR	NZ_LT549890.1_prot_WP_009989390.1_2439	100	13	0	0.000205	30.8
	band_4_peptide_118	VNGQDYEVETEPRR	NZ_LT549890.1_prot_WP_009989390.1_2439	100	14	0	2.93e-05	33.1
	band_4_peptide_119	ENPNPTEEEIREGISGNLCR	NZ_LT549890.1_prot_WP_009989390.1_2439	100	20	0	3.34e-09	44.3
	band_4_peptide_120	FIDMYLEGR	NZ_LT549890.1_prot_WP_009990531.1_251	100	9	0	0.022	24.6
	band_4_peptide_121	TNENTEEENEIEGESEEISHR	NZ_LT549890.1_prot_WP_009990531.1_251	100	21	0	3.61e-08	40.8
	band_4_peptide_122	TNENTEEENEIEGESEEISHRQVE	NZ_LT549890.1_prot_WP_009990531.1_251	100	24	0	3.82e-10	45.8
	band_4_peptide_123	IFVPAR	NZ_LT549890.1_prot_WP_009988836.1_2088	100	6	0	4.9	17.3
	band_4_peptide_124	ILSFQWPLR	NZ_LT549890.1_prot_WP_009988836.1_2088	100	9	0	0.009	25.8
	band_4_peptide_125	LAQPVYIALIR	NZ_LT549890.1_prot_WP_009988836.1_2088	100	11	0	0.006	26.6
	band_4_peptide_126	IPLDYVCVR	NZ_LT549890.1_prot_WP_009990397.1_163	100	9	0	0.033	24.3
	band_4_peptide_127	NSAVQLLSPAR	NZ_LT549890.1_prot_WP_009990397.1_163	100	11	0	0.037	24.3
	band_4_peptide_128	MKIPLDYVCVR	NZ_LT549890.1_prot_WP_009990397.1_163	100	11	0	0.002	27.7
	band_4_peptide_129	LLPAEAQLLESALTK	NZ_LT549890.1_prot_WP_009990397.1_163	100	15	0	0.000291	30.4
	band_4_peptide_130	VALVAFSK	NZ_LT549890.1_prot_WP_014511619.1_1106	100	8	0	2.3	18.9
	band_4_peptide_131	LIFSNLR	NZ_LT549890.1_prot_WP_014511619.1_1106	100	7	0	8.1	16.9
	band_4_peptide_132	RVALVAFSK	NZ_LT549890.1_prot_WP_014511619.1_1106	100	9	0	1.3	19.6
	band_4_peptide_133	KLIFSNLR	NZ_LT549890.1_prot_WP_014511619.1_1106	100	8	0	1.3	19.2
	band_4_peptide_134	ISVDAEYDDR	NZ_LT549890.1_prot_WP_014511619.1_1106	100	10	0	0.054	23.5
	band_4_peptide_135	SEEINRDMER	NZ_LT549890.1_prot_WP_014511619.1_1106	100	10	0	0.07	23.5
	band_4_peptide_136	ISVDAEYDDRNK	NZ_LT549890.1_prot_WP_014511619.1_1106	100	12	0	0.002	27.7
	band_4_peptide_137	LISLGFNIK	NZ_LT549890.1_prot_WP_009990571.1_275	100	9	0	0.18	21.9
	band_4_peptide_138	TAVIIADYIR	NZ_LT549890.1_prot_WP_009990571.1_275	100	10	0	0.068	23.1
	band_4_peptide_139	TAVIIADYIRK	NZ_LT549890.1_prot_WP_009990571.1_275	100	11	0	0.017	25
	band_4_peptide_140	GSHYGPLMPVSQK	NZ_LT549890.1_prot_WP_009990571.1_275	100	13	0	9.9e-05	31.6
	band_4_peptide_141	LVGPTDLFDDPAFDEVRR	NZ_LT549890.1_prot_WP_009990571.1_275	100	18	0	9.11e-08	40.4
	band_4_peptide_142	VVGVEILEK	NZ_LT549890.1_prot_WP_009989805.1_2100	100	9	0	0.89	20
	band_4_peptide_143	IYELGGGLPR	NZ_LT549890.1_prot_WP_009989805.1_2100	100	10	0	0.031	24.3
	band_4_peptide_144	VLLEAEQCAIR	NZ_LT549890.1_prot_WP_009989805.1_2100	100	11	0	0.022	24.6
	band_4_peptide_145	AGLVVIQDR	NZ_LT549890.1_prot_WP_009989744.1_1120	100	9	0	0.21	21.9
	band_4_peptide_146	IVDQVLER	NZ_LT549890.1_prot_WP_009989744.1_1120	100	8	0	5	17.7
	band_4_peptide_147	KAGLVVIQDR	NZ_LT549890.1_prot_WP_009989744.1_1120	100	10	0	0.13	22.3
	band_4_peptide_148	NIATVGFSKDPSK	NZ_LT549890.1_prot_WP_009989744.1_1120	100	13	0	0.000413	29.6
	band_4_peptide_149	IFNVNNPPPVSSLK	NZ_LT549890.1_prot_WP_009989744.1_1120	100	14	0	0.000183	30.8
	band_4_peptide_150	LYSVLNER	NZ_LT549890.1_prot_WP_009991535.1_2278	100	8	0	1.1	19.6
	band_4_peptide_151	FPIVADDQK	NZ_LT549890.1_prot_WP_009991535.1_2278	100	9	0	0.16	22.3
	band_4_peptide_152	VILYFYPK	NZ_LT549890.1_prot_WP_009991535.1_2278	100	8	0	0.11	22.7
	band_4_peptide_153	FTELYDEFK	NZ_LT549890.1_prot_WP_009991535.1_2278	100	9	0	0.15	22.3
	band_4_peptide_154	FTELYDEFKK	NZ_LT549890.1_prot_WP_009991535.1_2278	100	10	0	0.046	23.9
	band_4_peptide_155	LTLWGK	NZ_LT549890.1_prot_WP_009989484.1_2378	100	6	0	3.1	18.1
	band_4_peptide_156	IENAWTTAFK	NZ_LT549890.1_prot_WP_009989484.1_2378	100	10	0	0.015	25.4
	band_4_peptide_157	TISEAIVGDETGR	NZ_LT549890.1_prot_WP_009989484.1_2378	100	13	0	0.002	28.1
	band_4_peptide_158	TISEAIVGDETGRVK	NZ_LT549890.1_prot_WP_009989484.1_2378	100	15	0	9.22e-05	31.6
	band_4_peptide_159	VGNLKPNMESVNVTVR	NZ_LT549890.1_prot_WP_009989484.1_2378	100	16	0	4.89e-06	35.4
	band_4_peptide_160	VLTTSIVSDK	NZ_LT549890.1_prot_WP_009991130.1_601	100	10	0	0.33	21.6
	band_4_peptide_161	VLTTSIVSDKEGR	NZ_LT549890.1_prot_WP_009991130.1_601	100	13	0	0.001	28.5
	band_4_peptide_162	ITDEEIEVVDR	NZ_LT549890.1_prot_WP_009988614.1_2693	100	11	0	0.067	23.5
	band_4_peptide_163	ITDEEIEVVDRR	NZ_LT549890.1_prot_WP_009988614.1_2693	100	12	0	0.013	25.4
	band_4_peptide_164	LYEDEEVEEIALR	NZ_LT549890.1_prot_WP_009988614.1_2693	100	13	0	0.004	26.9
	band_4_peptide_165	IIFLVDSK	NZ_LT549890.1_prot_WP_014511511.1_213	100	8	0	2.6	18.5
	band_4_peptide_166	YISLFQEVTR	NZ_LT549890.1_prot_WP_014511511.1_213	100	10	0	0.022	24.6
	band_4_peptide_167	SVYINIDPQDK	NZ_LT549890.1_prot_WP_014511511.1_213	100	11	0	0.006	26.6
	band_4_peptide_168	ANVRDCIIDNENNR	NZ_LT549890.1_prot_WP_014511511.1_213	100	14	0	8.65e-05	31.6
	band_4_peptide_169	LTSAISLR	NZ_LT549890.1_prot_WP_009991250.1_716	100	8	0	2.4	18.5
	band_4_peptide_170	IVDLNELGYNK	NZ_LT549890.1_prot_WP_009991250.1_716	100	11	0	0.005	26.6
	band_4_peptide_171	LNELLESGYIK	NZ_LT549890.1_prot_WP_009991250.1_716	100	11	0	0.021	25
	band_4_peptide_172	LLGGGSISIPVTIK	NZ_LT549890.1_prot_WP_009991250.1_716	100	14	0	0.000705	29.3
	band_4_peptide_173	VKEMGGEVILSPTE	NZ_LT549890.1_prot_WP_009991250.1_716	100	14	0	0.000195	30.8
	band_4_peptide_174	VDYLVSNVK	NZ_LT549890.1_prot_WP_009993255.1_1614	100	9	0	0.32	21.2
	band_4_peptide_175	YQETVIVTK	NZ_LT549890.1_prot_WP_009993255.1_1614	100	9	0	0.2	21.9
	band_4_peptide_176	IITLDEDCNR	NZ_LT549890.1_prot_WP_009993255.1_1614	100	10	0	0.004	26.6
	band_4_peptide_177	VCVSDKVYELR	NZ_LT549890.1_prot_WP_009993255.1_1614	100	11	0	0.002	27.7
	band_4_peptide_178	EGDYIFINSNVK	NZ_LT549890.1_prot_WP_009993255.1_1614	100	12	0	0.000331	30
	band_4_peptide_180	TLIDFFSR	NZ_LT549890.1_prot_WP_009989830.1_2839	100	8	0	1.6	19.2
	band_4_peptide_181	NLIAISFYR	NZ_LT549890.1_prot_WP_009989830.1_2839	100	9	0	0.25	21.6
	band_4_peptide_182	GIEILGAEFPSR	NZ_LT549890.1_prot_WP_009989830.1_2839	100	12	0	0.002	27.7
	band_4_peptide_183	IFYTPEKEALIR	NZ_LT549890.1_prot_WP_009989830.1_2839	100	12	0	0.002	28.1
	band_4_peptide_184	LNSEFDPLLLTPENLEER	NZ_LT549890.1_prot_WP_009989830.1_2839	100	18	0	6.66e-07	37.7
	band_4_peptide_185	SSLFLAMK	NZ_LT549890.1_prot_WP_009991278.1_734	100	8	0	3.1	18.5
	band_4_peptide_186	SSLFLAMKG	NZ_LT549890.1_prot_WP_009991278.1_734	100	9	0	0.42	20.8
	band_4_peptide_187	GLAQGLLPR	NZ_LT549890.1_prot_WP_009990638.1_332	100	9	0	0.37	21.2
	band_4_peptide_188	GLAQGLLPRDEILK	NZ_LT549890.1_prot_WP_009990638.1_332	100	14	0	0.000159	31.2
	band_4_peptide_189	AVDTVEIVR	NZ_LT549890.1_prot_WP_009992406.1_978	100	9	0	0.87	20
	band_4_peptide_190	VSTIEIAIR	NZ_LT549890.1_prot_WP_009992406.1_978	100	9	0	1.5	19.2
	band_4_peptide_192	LDSNIQYAR	NZ_LT549890.1_prot_WP_009988390.1_1459	100	9	0	0.14	22.3
	band_4_peptide_193	QIKDVLSEALR	NZ_LT549890.1_prot_WP_009988390.1_1459	100	11	0	0.026	24.6
	band_4_peptide_194	EFVSYTSSSSSR	NZ_LT549890.1_prot_WP_009988390.1_1459	100	12	0	0.036	24.3
	band_4_peptide_195	RDEIPQNFPSIYR	NZ_LT549890.1_prot_WP_009988390.1_1459	100	13	0	8.62e-05	31.6
	band_4_peptide_196	FGYIDPLIYSIDPK	NZ_LT549890.1_prot_WP_009988390.1_1459	100	14	0	3.81e-05	32.7
	band_4_peptide_197	SIVIYDDPKNPVTAQAPCLVVAK	NZ_LT549890.1_prot_WP_009988390.1_1459	100	23	0	3.06e-11	49.7
	band_4_peptide_199	LEEPEIVGVIR	NZ_LT549890.1_prot_WP_009988837.1_2087	100	11	0	0.037	24.3
	band_4_peptide_200	AKLEEPEIVGVIR	NZ_LT549890.1_prot_WP_009988837.1_2087	100	13	0	0.002	27.7
	band_4_peptide_201	LLPSNDRDFVYPGIFHR	NZ_LT549890.1_prot_WP_009988837.1_2087	100	17	0	3.01e-09	44.3
	band_4_peptide_202	VELLGIIR	NZ_LT549890.1_prot_WP_009991253.1_717	100	8	0	3.8	18.1
	band_4_peptide_203	TSQILGMLNK	NZ_LT549890.1_prot_WP_009991253.1_717	100	10	0	0.098	22.7
	band_4_peptide_204	YNFNTMVYPK	NZ_LT549890.1_prot_WP_009991253.1_717	100	10	0	0.013	25.4
	band_4_peptide_205	GFAIISSK	NZ_LT549890.1_prot_WP_009988728.1_428	100	8	0	2.2	18.9
	band_4_peptide_206	TLVSVIPPASALK	NZ_LT549890.1_prot_WP_009988728.1_428	100	13	0	0.003	27.7
	band_4_peptide_207	NDVDKGFAIISSK	NZ_LT549890.1_prot_WP_009988728.1_428	100	13	0	0.00071	28.9
	band_4_peptide_208	VLIDYAR	NZ_LT549890.1_prot_WP_009991312.1_755	100	7	0	4.4	17.7
	band_4_peptide_209	LIYDEPVSIDYLTK	NZ_LT549890.1_prot_WP_009991312.1_755	100	14	0	9.68e-05	31.6
	band_4_peptide_210	ALEDAIGTR	NZ_LT549890.1_prot_WP_009988546.1_2644	100	9	0	0.4	20.8
	band_4_peptide_211	TPTTPEEILR	NZ_LT549890.1_prot_WP_009988546.1_2644	100	10	0	0.07	23.1
	band_4_peptide_212	GVGEAALIVGPAVIIR	NZ_LT549890.1_prot_WP_009988546.1_2644	100	16	0	6.32e-05	32.3
	band_4_peptide_213	YIGVADIR	NZ_LT549890.1_prot_WP_009992739.1_3175	100	8	0	0.33	21.2
	band_4_peptide_214	GRYIGVADIR	NZ_LT549890.1_prot_WP_009992739.1_3175	100	10	0	0.011	25.4
	band_4_peptide_215	LGVPATQTDYYSPEVGIVQALK	NZ_LT549890.1_prot_WP_009992739.1_3175	100	22	0	6.26e-11	49.7
	band_4_peptide_216	RLGVPATQTDYYSPEVGIVQALK	NZ_LT549890.1_prot_WP_009992739.1_3175	100	23	0	1.3e-11	51.6
	band_4_peptide_217	AGFIIGR	NZ_LT549890.1_prot_WP_009988884.1_69	100	7	0	5.3	17.3
	band_4_peptide_218	TPGPGAQPAIR	NZ_LT549890.1_prot_WP_009988884.1_69	100	11	0	0.01	25.8
	band_4_peptide_219	TLQIQFK	NZ_LT549890.1_prot_WP_009990609.1_306	100	7	0	3.7	18.1
	band_4_peptide_220	GDLQTGQYDIQGIIR	NZ_LT549890.1_prot_WP_009990609.1_306	100	15	0	9.94e-06	34.7
	band_4_peptide_221	VVKGDLQTGQYDIQGIIR	NZ_LT549890.1_prot_WP_009990609.1_306	100	18	0	1.24e-07	40
	band_4_peptide_222	GFPAIVSVGYR	NZ_LT549890.1_prot_WP_009991259.1_721	100	11	0	0.003	26.9
	band_4_peptide_223	QVIVHNVNELVK	NZ_LT549890.1_prot_WP_009991259.1_721	100	12	0	0.008	26.2
	band_4_peptide_224	VIVMSDVVR	NZ_LT549890.1_prot_WP_009989191.1_1050	100	9	0	1.7	19.2
	band_4_peptide_225	EIYGDGVVAR	NZ_LT549890.1_prot_WP_009989191.1_1050	100	10	0	0.053	23.5
	band_4_peptide_226	SLAEVEEFKR	NZ_LT549890.1_prot_WP_009989191.1_1050	100	10	0	0.15	22.3
	band_4_peptide_227	LREIYGDGVVAR	NZ_LT549890.1_prot_WP_009989191.1_1050	100	12	0	0.003	27.3
	band_4_peptide_229	IEQSLGEYVR	NZ_LT549890.1_prot_WP_009990536.1_254	100	10	0	0.072	23.1
	band_4_peptide_230	VGGTAAQSGVPEVNK	NZ_LT549890.1_prot_WP_009990536.1_254	100	15	0	6.72e-06	35
	band_4_peptide_231	IVPLGELR	NZ_LT549890.1_prot_WP_009991339.1_774	100	8	0	0.62	20.4
	band_4_peptide_232	LVILGENR	NZ_LT549890.1_prot_WP_009991339.1_774	100	8	0	1.6	19.2
	band_4_peptide_233	LSDGSLAVIR	NZ_LT549890.1_prot_WP_009991339.1_774	100	10	0	0.12	22.7
	band_4_peptide_234	TWQLVSPLPDSYGR	NZ_LT549890.1_prot_WP_009992346.1_934	100	14	0	1.46e-06	36.2
	band_4_peptide_235	GLQLVDTSPR	NZ_LT549890.1_prot_WP_009989399.1_2432	100	10	0	0.014	25.4
	band_4_peptide_236	IYVGVPK	NZ_LT549890.1_prot_WP_009988879.1_66	100	7	0	3.4	18.1
	band_4_peptide_237	YVTVEVVSK	NZ_LT549890.1_prot_WP_009988879.1_66	100	9	0	1.3	19.6
	band_4_peptide_238	QFIKFPDSDVSR	NZ_LT549890.1_prot_WP_009988879.1_66	100	12	0	0.000357	30
	band_4_peptide_239	STQVQEQVVIINAEGQILGR	NZ_LT549890.1_prot_WP_009988879.1_66	100	20	0	5.64e-08	40.8
	band_4_peptide_241	SATEAATAILK	NZ_LT549890.1_prot_WP_009992650.1_2966	100	11	0	0.13	22.7
	band_4_peptide_242	ALELLPQLGTR	NZ_LT549890.1_prot_WP_009992283.1_888	100	11	0	0.024	24.6
	band_4_peptide_243	GLSNTGVDVIGGK	NZ_LT549890.1_prot_WP_009992283.1_888	100	13	0	0.002	27.7
	band_4_peptide_244	IVDDVYALNIIEPIR	NZ_LT549890.1_prot_WP_009992283.1_888	100	15	0	2.5e-05	33.5
	band_4_peptide_245	YTVPGIK	NZ_LT549890.1_prot_WP_009988788.1_389	100	7	0	1.9	18.9
	band_4_peptide_246	VDMGSLVYK	NZ_LT549890.1_prot_WP_009988788.1_389	100	9	0	0.26	21.6
	band_4_peptide_247	YGIADTTFSR	NZ_LT549890.1_prot_WP_009988788.1_389	100	10	0	0.032	24.3
	band_4_peptide_248	AVLMLQK	NZ_LT549890.1_prot_WP_009991208.1_655	100	7	0	7.3	16.9
	band_4_peptide_249	YGMLPFSSAR	NZ_LT549890.1_prot_WP_009991208.1_655	100	10	0	0.024	24.6
	band_4_peptide_250	QSNILILEGTLSR	NZ_LT549890.1_prot_WP_009991208.1_655	100	13	0	0.000644	29.3
	band_4_peptide_251	LSDQEALDIAYR	NZ_LT549890.1_prot_WP_009992461.1_1859	100	12	0	0.022	25
	band_4_peptide_252	IDIFASYSR	NZ_LT549890.1_prot_WP_009990000.1_2784	100	9	0	0.21	21.9
	band_4_peptide_253	IAEEILEYAK	NZ_LT549890.1_prot_WP_009990000.1_2784	100	10	0	0.28	21.6
	band_4_peptide_254	GLIGEIISR	NZ_LT549890.1_prot_WP_009990482.1_220	100	9	0	0.7	20.4
	band_4_peptide_255	TFVMIKPDGVKR	NZ_LT549890.1_prot_WP_009990482.1_220	100	12	0	0.001	28.5
	band_4_peptide_257	IVEECLKESLLNI	NZ_LT549890.1_prot_WP_009989307.1_2601	100	13	0	0.002	27.7
	band_4_peptide_258	VLSNWYEDQTPIYPEETVR	NZ_LT549890.1_prot_WP_009989307.1_2601	100	19	0	4.25e-09	43.9
	band_4_peptide_259	QDDFLVR	NZ_LT549890.1_prot_WP_009991752.1_1983	100	7	0	8.3	16.9
	band_4_peptide_260	AVIDRLEQTIR	NZ_LT549890.1_prot_WP_009991752.1_1983	100	11	0	0.028	24.6
	band_4_peptide_261	LAASIAGVGINR	NZ_LT549890.1_prot_WP_009991257.1_720	100	12	0	0.01	25.8
	band_4_peptide_262	RLAASIAGVGINR	NZ_LT549890.1_prot_WP_009991257.1_720	100	13	0	0.002	27.7
	band_4_peptide_263	LILPYLNEIK	NZ_LT549890.1_prot_WP_009990107.1_1568	100	10	0	0.087	23.1
	band_4_peptide_264	IQSGPSKPGLLR	NZ_LT549890.1_prot_WP_009990107.1_1568	100	12	0	0.002	27.7
	band_4_peptide_265	LILPYLNEIKK	NZ_LT549890.1_prot_WP_009990107.1_1568	100	11	0	0.024	24.6
	band_4_peptide_266	YVSPTDLNK	NZ_LT549890.1_prot_WP_009990851.1_1225	100	9	0	0.13	22.3
	band_4_peptide_267	RFPESDEILK	NZ_LT549890.1_prot_WP_009990851.1_1225	100	10	0	0.034	24.3
	band_4_peptide_268	YPLSYR	NZ_LT549890.1_prot_WP_009991261.1_723	100	6	0	8.1	16.9
	band_4_peptide_270	ITVQLLGR	NZ_LT549890.1_prot_WP_009991261.1_723	100	8	0	3.5	18.1
	band_4_peptide_271	LAQALNEIK	NZ_LT549890.1_prot_WP_009990448.1_198	100	9	0	0.66	20.4
	band_4_peptide_272	NAGVSIMLK	NZ_LT549890.1_prot_WP_009991702.1_3147	100	9	0	0.24	21.6
	band_4_peptide_273	FGPYEPQQQTSLK	NZ_LT549890.1_prot_WP_009991702.1_3147	100	13	0	0.000148	31.2
	band_4_peptide_274	EFFHVVATPPQGGPTISVVR	NZ_LT549890.1_prot_WP_009991702.1_3147	100	20	0	2.61e-09	44.3
	band_4_peptide_275	ITVIVPDKK	NZ_LT549890.1_prot_WP_009990616.1_313	100	9	0	0.61	20.4
	band_4_peptide_276	LEGVFVDKPTTE	NZ_LT549890.1_prot_WP_009990616.1_313	100	12	0	0.002	27.7
	band_4_peptide_278	TPYTLIAK	NZ_LT549890.1_prot_WP_009990382.1_148	100	8	0	0.81	20
	band_4_peptide_279	LSIQDIELLMR	NZ_LT549890.1_prot_WP_009988796.1_384	100	11	0	0.074	23.1
	band_4_peptide_282	IVSSPYLR	NZ_LT549890.1_prot_WP_009992806.1_1196	100	8	0	0.4	20.8
	band_4_peptide_283	MITLILVR	NZ_LT549890.1_prot_WP_009992806.1_1196	100	8	0	3.4	18.1
	band_4_peptide_284	GPIPLPTSK	NZ_LT549890.1_prot_WP_009990464.1_208	100	9	0	0.23	21.6
	band_4_peptide_285	LIDIAADER	NZ_LT549890.1_prot_WP_009990464.1_208	100	9	0	0.59	20.4
	band_4_peptide_286	EAEAEGFIK	NZ_LT549890.1_prot_WP_009991359.1_788	100	9	0	0.41	21.2
	band_4_peptide_287	ELLLVAQR	NZ_LT549890.1_prot_WP_009992372.1_954	100	8	0	1.9	18.9
	band_4_peptide_288	VAGVLASVGAR	NZ_LT549890.1_prot_WP_009989392.1_2437	100	11	0	0.19	21.9
	band_4_peptide_290	ILGPALGPR	NZ_LT549890.1_prot_WP_009990633.1_330	100	9	0	0.094	22.7
	band_4_peptide_291	IGDNIYEVK	NZ_LT549890.1_prot_WP_009988509.1_2469	100	9	0	0.26	21.6
	band_4_peptide_292	EGEIVSPLFGR	NZ_LT549890.1_prot_WP_009988509.1_2469	100	11	0	0.008	26.2
	band_4_peptide_293	GKEGEIVSPLFGR	NZ_LT549890.1_prot_WP_009988509.1_2469	100	13	0	0.000456	29.6
	band_4_peptide_294	IALTYDK	NZ_LT549890.1_prot_WP_009988537.1_2638	100	7	0	4.9	17.7
	band_4_peptide_295	EVEQYENPGIGSK	NZ_LT549890.1_prot_WP_009988537.1_2638	100	13	0	0.000296	30
	band_4_peptide_296	SLDTILKK	NZ_LT549890.1_prot_WP_009989461.1_2392	100	8	0	3.6	18.1
	band_4_peptide_297	FSSQVINTLMER	NZ_LT549890.1_prot_WP_009989461.1_2392	100	12	0	0.003	27.3
	band_4_peptide_298	SSEKEYVEMLDR	NZ_LT549890.1_prot_WP_009989461.1_2392	100	12	0	0.004	26.9
	band_4_peptide_299	VGDILILR	NZ_LT549890.1_prot_WP_014511512.1_222	100	8	0	2.6	18.5
	band_4_peptide_300	TGVTGEVTQVR	NZ_LT549890.1_prot_WP_014511512.1_222	100	11	0	0.056	23.5
	band_4_peptide_301	HITVEILGE	NZ_LT549890.1_prot_WP_009990979.1_2538	100	9	0	0.47	20.8
	band_4_peptide_302	VYFDDIYVSTAR	NZ_LT549890.1_prot_WP_009990979.1_2538	100	12	0	0.000515	29.3
	band_4_peptide_303	SLIIVQPTER	NZ_LT549890.1_prot_WP_009991750.1_1984	100	10	0	0.084	23.1
	band_4_peptide_304	LLPQDPELRR	NZ_LT549890.1_prot_WP_009991750.1_1984	100	10	0	0.023	24.6
	band_4_peptide_306	LATAAIDAGAK	NZ_LT549890.1_prot_WP_009988737.1_421	100	11	0	0.12	22.7
	band_4_peptide_307	ALLVQVK	NZ_LT549890.1_prot_WP_009988733.1_424	100	7	0	8.9	16.9
	band_4_peptide_308	FPQINYGR	NZ_LT549890.1_prot_WP_009990619.1_316	100	8	0	0.052	23.5
	band_4_peptide_309	ITLQYPEDSLTLPTGYR	NZ_LT549890.1_prot_WP_009990619.1_316	100	17	0	5.65e-08	40.8
	band_4_peptide_310	LTISEALER	NZ_LT549890.1_prot_WP_009989505.1_2364	100	9	0	0.35	21.2
	band_4_peptide_311	ALEILFQNR	NZ_LT549890.1_prot_WP_009989505.1_2364	100	9	0	0.1	22.7
	band_4_peptide_312	SISFVVLGK	NZ_LT549890.1_prot_WP_009991272.1_729	100	9	0	0.42	21.2
	band_4_peptide_313	GITLEGVIVK	NZ_LT549890.1_prot_WP_009991272.1_729	100	10	0	0.25	21.6
	band_4_peptide_314	VILTPEAR	NZ_LT549890.1_prot_WP_009990649.1_340	100	8	0	1	19.6
	band_4_peptide_315	GSLFDLAR	NZ_LT549890.1_prot_WP_009989901.1_2515	100	8	0	0.47	20.8
	band_4_peptide_316	VNDGIVLASER	NZ_LT549890.1_prot_WP_009990557.1_266	100	11	0	0.035	24.3
	band_4_peptide_317	VAEELSIPSR	NZ_LT549890.1_prot_WP_009988880.1_67	100	10	0	0.31	21.6
	band_4_peptide_318	TFLDISDAAKR	NZ_LT549890.1_prot_WP_009992717.1_1851	100	11	0	0.042	23.9
	band_4_peptide_319	ALTFTFENTTQGLK	NZ_LT549890.1_prot_WP_009988594.1_2679	100	14	0	0.000136	31.2
	band_4_peptide_320	TPAGYLPGLPR	NZ_LT549890.1_prot_WP_009991247.1_714	100	11	0	0.000241	30.4
	band_4_peptide_321	SLVAAEYLLR	NZ_LT549890.1_prot_WP_009989421.1_2419	100	10	0	0.22	21.9
	band_4_peptide_322	LIPITLINESSLK	NZ_LT549890.1_prot_WP_009989421.1_2419	100	13	0	0.002	27.7
	band_4_peptide_323	IEEFGNVR	NZ_LT549890.1_prot_WP_009989398.1_2433	100	8	0	0.92	20
	band_4_peptide_324	ITVGPDGVPK	NZ_LT549890.1_prot_WP_009989398.1_2433	100	10	0	0.037	24.3
	band_4_peptide_325	ALVETIVR	NZ_LT549890.1_prot_WP_009990430.1_186	100	8	0	5.2	17.7
	band_4_peptide_326	LALTLIER	NZ_LT549890.1_prot_WP_009989299.1_2595	100	8	0	3.5	18.1
	band_4_peptide_327	ALYVGPEYQEYVSIDKR	NZ_LT549890.1_prot_WP_009989299.1_2595	100	17	0	4.1e-07	38.5
	band_4_peptide_328	ILLVDFLR	NZ_LT549890.1_prot_WP_009988545.1_2643	100	8	0	0.83	20
	band_4_peptide_329	VTFPVLRPR	NZ_LT549890.1_prot_WP_009990414.1_174	100	9	0	0.032	24.3
	band_4_peptide_330	VVNDAIDVELAR	NZ_LT549890.1_prot_WP_009989912.1_2506	100	12	0	0.01	25.8
	band_4_peptide_331	IQIDLAK	NZ_LT549890.1_prot_WP_009989293.1_2591	100	7	0	9.1	16.5
	band_4_peptide_332	SIPGEIIR	NZ_LT549890.1_prot_WP_009989293.1_2591	100	8	0	1.2	19.6
	band_4_peptide_333	LSAQNELIINAER	NZ_LT549890.1_prot_WP_009989320.1_2610	100	13	0	0.001	28.1
	band_4_peptide_335	ISVTELSK	NZ_LT549890.1_prot_WP_009988563.1_2656	100	8	0	4.4	17.7
	band_4_peptide_336	IFLGSVSNK	NZ_LT549890.1_prot_WP_009990218.1_2781	100	9	0	0.36	21.2
	band_4_peptide_337	ILVGYDGSENAER	NZ_LT549890.1_prot_WP_009990218.1_2781	100	13	0	0.000219	30.4
	band_4_peptide_338	INSVLSIRQ	NZ_LT549890.1_prot_WP_009988494.1_2479	100	9	0	3.4	18.5
	band_4_peptide_339	TGMTIGVAR	NZ_LT549890.1_prot_WP_009988886.1_71	100	9	0	0.51	20.8
	band_4_peptide_340	SGISISVAR	NZ_LT549890.1_prot_WP_009988758.1_408	100	9	0	1.3	19.6
	band_4_peptide_341	QFGIDYEAR	NZ_LT549890.1_prot_WP_009989885.1_1076	100	9	0	0.023	24.6
	band_4_peptide_342	LELVEVAK	NZ_LT549890.1_prot_WP_009989178.1_1059	100	8	0	9	16.9
	band_4_peptide_343	YGIEVAILR	NZ_LT549890.1_prot_WP_009989897.1_1067	100	9	0	0.38	21.2
	band_4_peptide_344	AGRDPITIER	NZ_LT549890.1_prot_WP_009989732.1_1108	100	10	0	0.16	22.3
	band_4_peptide_345	VIIPIGGEATR	NZ_LT549890.1_prot_WP_009989252.1_1005	100	11	0	0.018	25
	band_4_peptide_347	TDVLVVLK	NZ_LT549890.1_prot_WP_009990404.1_168	100	8	0	6.4	17.3
	band_4_peptide_348	TNLPVAVLR	NZ_LT549890.1_prot_WP_009989670.1_3194	100	9	0	0.14	22.3
	band_4_peptide_350	IYDTDAQGIAHYAAYYR	NZ_LT549890.1_prot_WP_009991816.1_2316	100	17	0	7.27e-08	40
	band_4_peptide_351	SMGDLPGVR	NZ_LT549890.1_prot_WP_009990470.1_212	100	9	0	0.12	22.7
	band_4_peptide_352	ITENAALLK	NZ_LT549890.1_prot_WP_009989951.1_3089	100	9	0	0.75	20.4
	band_4_peptide_353	GAFATDLR	NZ_LT549890.1_prot_WP_009988542.1_2642	100	8	0	0.44	20.8
	band_4_peptide_354	TQLELLESINSIDSAK	NZ_LT549890.1_prot_WP_009990641.1_335	100	16	0	3.21e-05	33.1
	band_4_peptide_355	TALAVAIAR	NZ_LT549890.1_prot_WP_009993141.1_2455	100	9	0	4.4	17.7
	band_4_peptide_356	DLPEAIR	NZ_LT549890.1_prot_WP_009989450.1_2400	100	7	0	7.4	16.9
	band_4_peptide_357	SLFESFSK	NZ_LT549890.1_prot_WP_009991834.1_2304	100	8	0	3	18.5
	band_4_peptide_358	IGLEPASGIPK	NZ_LT549890.1_prot_WP_009992347.1_935	100	11	0	0.01	25.8
	band_4_peptide_359	EIAEGYLR	NZ_LT549890.1_prot_WP_009993099.1_1530	100	8	0	1.3	19.6
	band_4_peptide_360	TAAMALAVDR	NZ_LT549890.1_prot_WP_012713349.1_2069	100	10	0	0.099	22.7
	band_4_peptide_361	IIEGITR	NZ_LT549890.1_prot_WP_009991587.1_1160	100	7	0	9.4	16.5
	band_4_peptide_362	NIDEILR	NZ_LT549890.1_prot_WP_009990153.1_2146	100	7	0	4.1	17.7
	band_4_peptide_363	NYLDDKDIR	NZ_LT549890.1_prot_WP_010923555.1_1711	100	9	0	0.21	21.9
	band_4_peptide_364	GAQAEEFLR	NZ_LT549890.1_prot_WP_009991266.1_725	100	9	0	0.24	21.6
	band_4_peptide_365	GFILPAR	NZ_LT549890.1_prot_WP_009990189.1_2093	100	7	0	0.88	20
	band_4_peptide_366	SLMEGHGIER	NZ_LT549890.1_prot_WP_009991356.1_785	100	10	0	0.008	26.2
	band_4_peptide_367	VSLGGIVR	NZ_LT549890.1_prot_WP_009988535.1_2637	100	8	0	1	19.6
	band_4_peptide_368	NFISNSIR	NZ_LT549890.1_prot_WP_009990524.1_248	100	8	0	4.7	17.7
	band_4_peptide_369	ISYILLR	NZ_LT549890.1_prot_WP_009992410.1_980	100	7	0	9.5	16.5
	band_4_peptide_370	EDIIEIIK	NZ_LT549890.1_prot_WP_009990493.1_228	100	8	0	2.3	18.5
	band_4_peptide_371	QIADSLGTSPR	NZ_LT549890.1_prot_WP_009989286.1_2488	100	11	0	0.003	26.9
	band_4_peptide_372	KIEREIIEK	NZ_LT549890.1_prot_WP_009991056.1_548	100	9	0	2.3	18.9
	band_4_peptide_373	LIDSNTLEDSKGR	NZ_LT549890.1_prot_WP_009991095.1_576	100	13	0	0.000767	29.3
	band_4_peptide_374	GIGEGATIGTPPALIR	NZ_LT549890.1_prot_WP_009989159.1_2173	100	16	0	3.7e-06	35.8
	band_4_peptide_375	LLYLNENSR	NZ_LT549890.1_prot_WP_010922974.1_430	100	9	0	0.082	23.1
	band_4_peptide_376	LLNEIEER	NZ_LT549890.1_prot_WP_009988894.1_77	100	8	0	2.2	18.9
	band_4_peptide_377	SSLDFIPFAR	NZ_LT549890.1_prot_WP_009988338.1_2167	100	10	0	0.011	25.4
	band_4_peptide_378	LSFGTPIGTAAR	NZ_LT549890.1_prot_WP_009990585.1_285	100	12	0	0.003	27.7
	band_5_peptide_1	YLYFAK	NZ_LT549890.1_prot_WP_009988550.1_2647	100	6	0	8.4	16.5
	band_5_peptide_2	YLYFAKR	NZ_LT549890.1_prot_WP_009988550.1_2647	100	7	0	2.2	18.9
	band_5_peptide_3	RYLYFAK	NZ_LT549890.1_prot_WP_009988550.1_2647	100	7	0	2.2	18.9
	band_5_peptide_4	FTGVLNQLK	NZ_LT549890.1_prot_WP_009988550.1_2647	100	9	0	0.11	22.7
	band_5_peptide_5	FTGVLNQLKGGK	NZ_LT549890.1_prot_WP_009988550.1_2647	100	12	0	0.003	27.3
	band_5_peptide_6	ADEEGYPEIAGLLR	NZ_LT549890.1_prot_WP_009988550.1_2647	100	14	0	9.61e-05	31.6
	band_5_peptide_7	SHAEKFTGVLNQLK	NZ_LT549890.1_prot_WP_009988550.1_2647	100	14	0	0.000229	30.4
	band_5_peptide_8	RADEEGYPEIAGLLR	NZ_LT549890.1_prot_WP_009988550.1_2647	100	15	0	1.71e-05	33.9
	band_5_peptide_9	SIAEGETAHAFGHLDFIR	NZ_LT549890.1_prot_WP_009988550.1_2647	100	18	0	8.26e-08	40
	band_5_peptide_11	IFLGSVSSR	NZ_LT549890.1_prot_WP_009988468.1_1835	100	9	0	0.5	20.8
	band_5_peptide_12	ALDVAIDLAK	NZ_LT549890.1_prot_WP_009988468.1_1835	100	10	0	0.37	21.2
	band_5_peptide_13	TGADLIVTGSR	NZ_LT549890.1_prot_WP_009988468.1_1835	100	11	0	0.096	23.1
	band_5_peptide_14	RIFLGSVSSR	NZ_LT549890.1_prot_WP_009988468.1_1835	100	10	0	0.076	23.1
	band_5_peptide_15	ALDVAIDLAKR	NZ_LT549890.1_prot_WP_009988468.1_1835	100	11	0	0.057	23.5
	band_5_peptide_16	RALDVAIDLAK	NZ_LT549890.1_prot_WP_009988468.1_1835	100	11	0	0.057	23.5
	band_5_peptide_17	RALDVAIDLAKR	NZ_LT549890.1_prot_WP_009988468.1_1835	100	12	0	0.011	25.8
	band_5_peptide_18	NIVVAYDGSQNAK	NZ_LT549890.1_prot_WP_009988468.1_1835	100	13	0	0.000539	29.6
	band_5_peptide_19	IVHEAKIPVLVVK	NZ_LT549890.1_prot_WP_009988468.1_1835	100	13	0	0.003	27.3
	band_5_peptide_20	NIVVAYDGSQNAKR	NZ_LT549890.1_prot_WP_009988468.1_1835	100	14	0	7.74e-05	32
	band_5_peptide_21	VFKNIVVAYDGSQNAK	NZ_LT549890.1_prot_WP_009988468.1_1835	100	16	0	3.89e-06	35.4
	band_5_peptide_22	VFKNIVVAYDGSQNAKR	NZ_LT549890.1_prot_WP_009988468.1_1835	100	17	0	5.4e-07	37.7
	band_5_peptide_23	NVEAVNIEGDPAAAIMDYAGK	NZ_LT549890.1_prot_WP_009988468.1_1835	100	21	0	1.33e-09	45.1
	band_5_peptide_24	LLEMGLVMR	NZ_LT549890.1_prot_WP_009988847.1_48	100	9	0	0.73	20.4
	band_5_peptide_25	GTEELESDLK	NZ_LT549890.1_prot_WP_009988847.1_48	100	10	0	0.18	21.9
	band_5_peptide_26	SETQLSEGTR	NZ_LT549890.1_prot_WP_009988847.1_48	100	10	0	0.61	20.8
	band_5_peptide_27	MLSDIKDCADK	NZ_LT549890.1_prot_WP_009988847.1_48	100	11	0	0.011	25.8
	band_5_peptide_28	GTEELESDLKLSK	NZ_LT549890.1_prot_WP_009988847.1_48	100	13	0	0.005	26.9
	band_5_peptide_29	GDARGTEELESDLK	NZ_LT549890.1_prot_WP_009988847.1_48	100	14	0	0.00026	30.4
	band_5_peptide_30	GDARGTEELESDLKLSK	NZ_LT549890.1_prot_WP_009988847.1_48	100	17	0	4.84e-06	35
	band_5_peptide_31	SETQLSEGTRIKLPSGK	NZ_LT549890.1_prot_WP_009988847.1_48	100	17	0	1.62e-06	36.6
	band_5_peptide_32	AGFIIGR	NZ_LT549890.1_prot_WP_009988884.1_69	100	7	0	5.3	17.3
	band_5_peptide_33	GIMALHIK	NZ_LT549890.1_prot_WP_009988884.1_69	100	8	0	1	19.6
	band_5_peptide_34	TPGPGAQPAIR	NZ_LT549890.1_prot_WP_009988884.1_69	100	11	0	0.01	25.8
	band_5_peptide_35	SSPYAAMLAANK	NZ_LT549890.1_prot_WP_009988884.1_69	100	12	0	0.005	26.6
	band_5_peptide_36	IEDVTPIPHDTIR	NZ_LT549890.1_prot_WP_009988884.1_69	100	13	0	8.07e-05	31.6
	band_5_peptide_37	AGFIIGRIEDVTPIPHDTIR	NZ_LT549890.1_prot_WP_009988884.1_69	100	20	0	1.77e-09	44.3
	band_5_peptide_38	SEEQKLVISSAR	NZ_LT549890.1_prot_WP_009988877.1_65	100	12	0	0.018	25
	band_5_peptide_39	IMEPLLLAGNDIR	NZ_LT549890.1_prot_WP_009988877.1_65	100	13	0	0.000199	30.8
	band_5_peptide_40	IITYGGGIMGQADAAR	NZ_LT549890.1_prot_WP_009988877.1_65	100	16	0	5.68e-06	35
	band_5_peptide_41	LKIMEPLLLAGNDIR	NZ_LT549890.1_prot_WP_009988877.1_65	100	15	0	2.21e-05	33.5
	band_5_peptide_42	VFVNNVPIELIPIEMVR	NZ_LT549890.1_prot_WP_009988877.1_65	100	17	0	9.58e-08	39.7
	band_5_peptide_43	ANVVAIGVFSGAK	NZ_LT549890.1_prot_WP_009992418.1_987	100	13	0	0.005	26.9
	band_5_peptide_44	SITYTTVGELK	NZ_LT549890.1_prot_WP_009992418.1_987	100	11	0	0.028	24.6
	band_5_peptide_45	HIGQIIADMGNK	NZ_LT549890.1_prot_WP_009992418.1_987	100	12	0	0.001	28.5
	band_5_peptide_46	ANVVAIGVFSGAKK	NZ_LT549890.1_prot_WP_009992418.1_987	100	14	0	0.002	27.7
	band_5_peptide_47	VGSYVVIDGEPCR	NZ_LT549890.1_prot_WP_009992418.1_987	100	13	0	6.47e-05	32
	band_5_peptide_48	IKPNAELEYWEIMGR	NZ_LT549890.1_prot_WP_009992418.1_987	100	15	0	2.12e-06	36.2
	band_5_peptide_49	TLMAPVDQQVEVPIIEK	NZ_LT549890.1_prot_WP_009992418.1_987	100	17	0	1.6e-06	36.6
	band_5_peptide_50	KTLMAPVDQQVEVPIIEK	NZ_LT549890.1_prot_WP_009992418.1_987	100	18	0	3.5e-07	38.1
	band_5_peptide_51	YPLSYR	NZ_LT549890.1_prot_WP_009991261.1_723	100	6	0	8.1	16.9
	band_5_peptide_53	ITVQLLGR	NZ_LT549890.1_prot_WP_009991261.1_723	100	8	0	3.5	18.1
	band_5_peptide_54	QAIIMPASK	NZ_LT549890.1_prot_WP_009991261.1_723	100	9	0	0.72	20.4
	band_5_peptide_55	EIGIIIVSTSK	NZ_LT549890.1_prot_WP_009991261.1_723	100	11	0	0.18	22.3
	band_5_peptide_56	QMIALPDYVR	NZ_LT549890.1_prot_WP_009991261.1_723	100	10	0	0.024	24.6
	band_5_peptide_57	QMIALPDYVRR	NZ_LT549890.1_prot_WP_009991261.1_723	100	11	0	0.005	26.6
	band_5_peptide_58	YLPSKEIGIIIVSTSK	NZ_LT549890.1_prot_WP_009991261.1_723	100	16	0	2.81e-05	33.1
	band_5_peptide_60	IVGNLLVK	NZ_LT549890.1_prot_WP_009991297.1_747	100	8	0	2.8	18.5
	band_5_peptide_62	LPPEVQAQLAK	NZ_LT549890.1_prot_WP_009991297.1_747	100	11	0	0.017	25
	band_5_peptide_63	FQQLKDQLDR	NZ_LT549890.1_prot_WP_009991297.1_747	100	10	0	0.068	23.5
	band_5_peptide_64	ELNDRKELLELR	NZ_LT549890.1_prot_WP_009991297.1_747	100	12	0	0.016	25.4
	band_5_peptide_65	AEKLPPEVQAQLAK	NZ_LT549890.1_prot_WP_009991297.1_747	100	14	0	0.000295	30
	band_5_peptide_66	VLEELSVLNADATIYK	NZ_LT549890.1_prot_WP_009991297.1_747	100	16	0	1.23e-05	33.9
	band_5_peptide_67	LEVPIMR	NZ_LT549890.1_prot_WP_009990464.1_208	100	7	0	6.4	17.3
	band_5_peptide_68	GPIPLPTSK	NZ_LT549890.1_prot_WP_009990464.1_208	100	9	0	0.23	21.6
	band_5_peptide_69	LIDIAADER	NZ_LT549890.1_prot_WP_009990464.1_208	100	9	0	0.59	20.4
	band_5_peptide_70	RLIDIAADER	NZ_LT549890.1_prot_WP_009990464.1_208	100	10	0	0.38	21.2
	band_5_peptide_72	IFLGSVSNK	NZ_LT549890.1_prot_WP_009990218.1_2781	100	9	0	0.36	21.2
	band_5_peptide_73	ALDFAIELASK	NZ_LT549890.1_prot_WP_009990218.1_2781	100	11	0	0.04	24.3
	band_5_peptide_74	ILVGYDGSENAER	NZ_LT549890.1_prot_WP_009990218.1_2781	100	13	0	0.000219	30.4
	band_5_peptide_75	IVQESKVPVVVVK	NZ_LT549890.1_prot_WP_009990218.1_2781	100	13	0	0.014	25.4
	band_5_peptide_76	RILVGYDGSENAER	NZ_LT549890.1_prot_WP_009990218.1_2781	100	14	0	3.91e-05	32.7
	band_5_peptide_77	AVDTVEIVR	NZ_LT549890.1_prot_WP_009992406.1_978	100	9	0	0.87	20
	band_5_peptide_78	VSTIEIAIR	NZ_LT549890.1_prot_WP_009992406.1_978	100	9	0	1.5	19.2
	band_5_peptide_79	FLPDKIEIK	NZ_LT549890.1_prot_WP_009992406.1_978	100	9	0	0.16	22.3
	band_5_peptide_80	AISKAVDTVEIVR	NZ_LT549890.1_prot_WP_009992406.1_978	100	13	0	0.004	26.9
	band_5_peptide_81	SSGTPTPSNVVLIGK	NZ_LT549890.1_prot_WP_009992406.1_978	100	15	0	2.61e-05	32.7
	band_5_peptide_82	FLPDKIEIKEIR	NZ_LT549890.1_prot_WP_009992406.1_978	100	12	0	0.006	26.2
	band_5_peptide_83	HTALEIVI	NZ_LT549890.1_prot_WP_009989734.1_1110	100	8	0	1.7	19.2
	band_5_peptide_84	ALNNLLDK	NZ_LT549890.1_prot_WP_009989734.1_1110	100	8	0	2.6	18.5
	band_5_peptide_85	ALNNLLDKGLIQR	NZ_LT549890.1_prot_WP_009989734.1_1110	100	13	0	0.001	28.5
	band_5_peptide_86	SDVEVLHILLQNGK	NZ_LT549890.1_prot_WP_009989734.1_1110	100	14	0	0.000124	31.2
	band_5_peptide_87	RPYINLYK	NZ_LT549890.1_prot_WP_009988880.1_67	100	8	0	0.32	21.2
	band_5_peptide_88	ALETFKDFK	NZ_LT549890.1_prot_WP_009988880.1_67	100	9	0	0.19	21.9
	band_5_peptide_89	VAEELSIPSR	NZ_LT549890.1_prot_WP_009988880.1_67	100	10	0	0.31	21.6
	band_5_peptide_90	KRPYINLYK	NZ_LT549890.1_prot_WP_009988880.1_67	100	9	0	0.099	22.7
	band_5_peptide_91	KVAEELSIPSR	NZ_LT549890.1_prot_WP_009988880.1_67	100	11	0	0.03	24.3
	band_5_peptide_92	MKVTGSTNITVR	NZ_LT549890.1_prot_WP_009988880.1_67	100	12	0	0.006	26.2
	band_5_peptide_93	ALETFKDFKGR	NZ_LT549890.1_prot_WP_009988880.1_67	100	11	0	0.007	26.2
	band_5_peptide_94	LDHEVTVIALDFSK	NZ_LT549890.1_prot_WP_009988880.1_67	100	14	0	4.93e-05	32.3
	band_5_peptide_95	INEHTKPNDIVVVPGK	NZ_LT549890.1_prot_WP_009988880.1_67	100	16	0	1.19e-06	36.6
	band_5_peptide_96	GSLFDLAR	NZ_LT549890.1_prot_WP_009989901.1_2515	100	8	0	0.47	20.8
	band_5_peptide_97	AEFLYPSR	NZ_LT549890.1_prot_WP_009989901.1_2515	100	8	0	0.14	22.3
	band_5_peptide_98	KGSLFDLAR	NZ_LT549890.1_prot_WP_009989901.1_2515	100	9	0	0.11	22.7
	band_5_peptide_99	EWAEEWCK	NZ_LT549890.1_prot_WP_009989901.1_2515	100	8	0	0.048	23.5
	band_5_peptide_100	YTTASVVMANVSNK	NZ_LT549890.1_prot_WP_009989901.1_2515	100	14	0	0.000558	29.6
	band_5_peptide_101	SISFVVLGK	NZ_LT549890.1_prot_WP_009991272.1_729	100	9	0	0.42	21.2
	band_5_peptide_102	GITLEGVIVK	NZ_LT549890.1_prot_WP_009991272.1_729	100	10	0	0.25	21.6
	band_5_peptide_103	QYLYYDSK	NZ_LT549890.1_prot_WP_009991272.1_729	100	8	0	0.33	21.2
	band_5_peptide_104	IHAHVPPCINVR	NZ_LT549890.1_prot_WP_009991272.1_729	100	12	0	0.000414	29.6
	band_5_peptide_105	DMQNSVIGR	NZ_LT549890.1_prot_WP_009988738.1_420	100	9	0	0.12	22.7
	band_5_peptide_106	EILEKVEPK	NZ_LT549890.1_prot_WP_009988738.1_420	100	9	0	0.48	20.8
	band_5_peptide_107	ISDKAEGIIER	NZ_LT549890.1_prot_WP_009988738.1_420	100	11	0	0.031	24.3
	band_5_peptide_108	ISTSYGAGISNVK	NZ_LT549890.1_prot_WP_009988738.1_420	100	13	0	0.001	28.1
	band_5_peptide_109	KISTSYGAGISNVK	NZ_LT549890.1_prot_WP_009988738.1_420	100	14	0	0.000372	30
	band_5_peptide_110	AIIQALGSQENLVVVR	NZ_LT549890.1_prot_WP_009988738.1_420	100	16	0	2.15e-05	33.1
	band_5_peptide_111	AIIQALGSQENLVVVRK	NZ_LT549890.1_prot_WP_009988738.1_420	100	17	0	4.42e-06	35
	band_5_peptide_112	VTAGIGSWK	NZ_LT549890.1_prot_WP_009988594.1_2679	100	9	0	0.09	23.1
	band_5_peptide_113	LDEIIQKS	NZ_LT549890.1_prot_WP_009988594.1_2679	100	8	0	2.2	18.9
	band_5_peptide_114	GGILRDIIAADR	NZ_LT549890.1_prot_WP_009988594.1_2679	100	12	0	0.001	28.9
	band_5_peptide_115	VVNEFVSYLNIQK	NZ_LT549890.1_prot_WP_009988594.1_2679	100	13	0	0.000854	28.9
	band_5_peptide_116	ALTFTFENTTQGLK	NZ_LT549890.1_prot_WP_009988594.1_2679	100	14	0	0.000136	31.2
	band_5_peptide_117	VVGVEILEK	NZ_LT549890.1_prot_WP_009989805.1_2100	100	9	0	0.89	20
	band_5_peptide_118	IYELGGGLPR	NZ_LT549890.1_prot_WP_009989805.1_2100	100	10	0	0.031	24.3
	band_5_peptide_119	LHFELMTQR	NZ_LT549890.1_prot_WP_009989805.1_2100	100	9	0	0.11	22.7
	band_5_peptide_120	VLLEAEQCAIR	NZ_LT549890.1_prot_WP_009989805.1_2100	100	11	0	0.022	24.6
	band_5_peptide_121	LEDRLHFELMTQR	NZ_LT549890.1_prot_WP_009989805.1_2100	100	13	0	0.000339	30
	band_5_peptide_122	EMLVFIDR	NZ_LT549890.1_prot_WP_009990641.1_335	100	8	0	0.71	20.4
	band_5_peptide_123	AAQDLNNELQK	NZ_LT549890.1_prot_WP_009990641.1_335	100	11	0	0.022	24.6
	band_5_peptide_124	SGNKEMLVFIDR	NZ_LT549890.1_prot_WP_009990641.1_335	100	12	0	0.003	27.3
	band_5_peptide_125	TQLELLESINSIDSAK	NZ_LT549890.1_prot_WP_009990641.1_335	100	16	0	3.21e-05	33.1
	band_5_peptide_126	SQGQGGITLDELIAQADYLKR	NZ_LT549890.1_prot_WP_009990641.1_335	100	21	0	1.57e-09	44.7
	band_5_peptide_127	FGIAFNEASSK	NZ_LT549890.1_prot_WP_009991188.1_642	100	11	0	0.015	25.4
	band_5_peptide_128	TVEDLYETLSSSSPNLK	NZ_LT549890.1_prot_WP_009991188.1_642	100	17	0	8.71e-07	37.4
	band_5_peptide_129	IDIPEGTNVIIGQSHFIK	NZ_LT549890.1_prot_WP_009991188.1_642	100	18	0	9.79e-08	40
	band_5_peptide_130	IFVATANPLQVIVAETDQGR	NZ_LT549890.1_prot_WP_009991188.1_642	100	20	0	6.54e-09	43.5
	band_5_peptide_131	GVIGVVDGYAPLGVESEADIQER	NZ_LT549890.1_prot_WP_009991188.1_642	100	23	0	9.84e-11	48.5
	band_5_peptide_134	LDLILASR	NZ_LT549890.1_prot_WP_009990449.1_199	100	8	0	8.1	16.9
	band_5_peptide_135	AFDQWLQDPMVIK	NZ_LT549890.1_prot_WP_009990449.1_199	100	13	0	0.000462	29.6
	band_5_peptide_136	TEDMDRLDLILASR	NZ_LT549890.1_prot_WP_009990449.1_199	100	14	0	0.000404	30
	band_5_peptide_137	EMLEDVKNTSWELLQR	NZ_LT549890.1_prot_WP_009990449.1_199	100	16	0	5.42e-06	35
	band_5_peptide_138	LDPLIWTRPVTEEHPER	NZ_LT549890.1_prot_WP_009990449.1_199	100	17	0	1.33e-07	39.3
	band_5_peptide_139	GLIGEIISR	NZ_LT549890.1_prot_WP_009990482.1_220	100	9	0	0.7	20.4
	band_5_peptide_140	EMSLFFDK	NZ_LT549890.1_prot_WP_009990482.1_220	100	8	0	0.78	20
	band_5_peptide_141	EMSLFFDKSDL	NZ_LT549890.1_prot_WP_009990482.1_220	100	11	0	0.015	25.4
	band_5_peptide_142	TFVMIKPDGVKR	NZ_LT549890.1_prot_WP_009990482.1_220	100	12	0	0.001	28.5
	band_5_peptide_143	SENVIHASDSIEK	NZ_LT549890.1_prot_WP_009990482.1_220	100	13	0	0.001	28.5
	band_5_peptide_144	MIGNTDPKEAPPGTIR	NZ_LT549890.1_prot_WP_009990482.1_220	100	16	0	2.7e-07	38.5
	band_5_peptide_146	NEMEWIK	NZ_LT549890.1_prot_WP_009989352.1_2631	100	7	0	1.9	18.9
	band_5_peptide_147	MQIDAIPLSIK	NZ_LT549890.1_prot_WP_009989352.1_2631	100	11	0	0.021	25
	band_5_peptide_148	EIIFTEK	NZ_LT549890.1_prot_WP_009991672.1_3164	100	7	0	7	16.9
	band_5_peptide_149	MKEIIFTEK	NZ_LT549890.1_prot_WP_009991672.1_3164	100	9	0	0.41	21.2
	band_5_peptide_150	APKPIGPYSQGVK	NZ_LT549890.1_prot_WP_009991672.1_3164	100	13	0	0.000212	30.4
	band_5_peptide_151	VGDILYVSGQIPVDPK	NZ_LT549890.1_prot_WP_009991672.1_3164	100	16	0	3.23e-06	35.4
	band_5_peptide_152	SILNLEK	NZ_LT549890.1_prot_WP_009988495.1_2478	100	7	0	9.9	16.5
	band_5_peptide_153	VDVNYLTR	NZ_LT549890.1_prot_WP_009988495.1_2478	100	8	0	2.9	18.5
	band_5_peptide_154	VADVFNVVK	NZ_LT549890.1_prot_WP_009988495.1_2478	100	9	0	4	18.1
	band_5_peptide_155	SEISMPDGR	NZ_LT549890.1_prot_WP_009988495.1_2478	100	9	0	0.084	23.1
	band_5_peptide_156	IADVIGIQIEK	NZ_LT549890.1_prot_WP_009988495.1_2478	100	11	0	0.045	23.9
	band_5_peptide_157	VAGVLASVGAR	NZ_LT549890.1_prot_WP_009989392.1_2437	100	11	0	0.19	21.9
	band_5_peptide_158	YEGSISINATK	NZ_LT549890.1_prot_WP_009989392.1_2437	100	11	0	0.018	25
	band_5_peptide_159	IINDLFNCIK	NZ_LT549890.1_prot_WP_009989392.1_2437	100	10	0	0.031	24.3
	band_5_peptide_160	IINDLFNCIKER	NZ_LT549890.1_prot_WP_009989392.1_2437	100	12	0	0.001	28.9
	band_5_peptide_161	LLDNPDQVAQCFPGIK	NZ_LT549890.1_prot_WP_009989392.1_2437	100	16	0	3.19e-08	41.2
	band_5_peptide_163	VALTSLGSK	NZ_LT549890.1_prot_WP_009990564.1_270	100	9	0	2.7	18.5
	band_5_peptide_164	LGVIEPALVK	NZ_LT549890.1_prot_WP_009990564.1_270	100	10	0	0.12	22.7
	band_5_peptide_165	TAVILAGELAK	NZ_LT549890.1_prot_WP_009990564.1_270	100	11	0	0.09	23.1
	band_5_peptide_166	AATEAVTLVLR	NZ_LT549890.1_prot_WP_009990564.1_270	100	11	0	0.1	22.7
	band_5_peptide_167	SGISISVAR	NZ_LT549890.1_prot_WP_009988758.1_408	100	9	0	1.3	19.6
	band_5_peptide_168	RLEIYIAAS	NZ_LT549890.1_prot_WP_009988758.1_408	100	9	0	0.37	21.2
	band_5_peptide_169	ESIITPYALATK	NZ_LT549890.1_prot_WP_009988758.1_408	100	12	0	0.003	27.3
	band_5_peptide_170	KESIITPYALATK	NZ_LT549890.1_prot_WP_009988758.1_408	100	13	0	0.000749	28.9
	band_5_peptide_171	IIFLVDSK	NZ_LT549890.1_prot_WP_014511511.1_213	100	8	0	2.6	18.5
	band_5_peptide_172	YISLFQEVTR	NZ_LT549890.1_prot_WP_014511511.1_213	100	10	0	0.022	24.6
	band_5_peptide_173	SVYINIDPQDK	NZ_LT549890.1_prot_WP_014511511.1_213	100	11	0	0.006	26.6
	band_5_peptide_174	HITVEILGE	NZ_LT549890.1_prot_WP_009990979.1_2538	100	9	0	0.47	20.8
	band_5_peptide_175	VYFDDIYVSTAR	NZ_LT549890.1_prot_WP_009990979.1_2538	100	12	0	0.000515	29.3
	band_5_peptide_176	GTWQNIFLVELDGPR	NZ_LT549890.1_prot_WP_009990979.1_2538	100	15	0	2.24e-07	38.5
	band_5_peptide_177	HNLIDDNAHAHLGATFLGAER	NZ_LT549890.1_prot_WP_009990979.1_2538	100	21	0	1.35e-10	47.4
	band_5_peptide_178	MQVENIR	NZ_LT549890.1_prot_WP_010923198.1_1117	100	7	0	3	18.1
	band_5_peptide_179	LVSLGFVDR	NZ_LT549890.1_prot_WP_010923198.1_1117	100	9	0	0.34	21.2
	band_5_peptide_180	YIYKPIDADR	NZ_LT549890.1_prot_WP_010923198.1_1117	100	10	0	0.018	25
	band_5_peptide_181	LISLGFNIK	NZ_LT549890.1_prot_WP_009990571.1_275	100	9	0	0.18	21.9
	band_5_peptide_182	TAVIIADYIR	NZ_LT549890.1_prot_WP_009990571.1_275	100	10	0	0.068	23.1
	band_5_peptide_183	TAVIIADYIRK	NZ_LT549890.1_prot_WP_009990571.1_275	100	11	0	0.017	25
	band_5_peptide_184	ADNLQASVVSVER	NZ_LT549890.1_prot_WP_009990571.1_275	100	13	0	0.000832	28.9
	band_5_peptide_185	LVGPTDLFDDPAFDEVRR	NZ_LT549890.1_prot_WP_009990571.1_275	100	18	0	9.11e-08	40.4
	band_5_peptide_186	SEKIQVLGSR	NZ_LT549890.1_prot_WP_009991271.1_728	100	10	0	0.32	21.6
	band_5_peptide_187	EAMIIGVYGYR	NZ_LT549890.1_prot_WP_009991271.1_728	100	11	0	0.009	25.8
	band_5_peptide_188	GLTPALQHYSVVNVADNSGGK	NZ_LT549890.1_prot_WP_009991271.1_728	100	21	0	2.04e-10	47
	band_5_peptide_190	TPYTLIAK	NZ_LT549890.1_prot_WP_009990382.1_148	100	8	0	0.81	20
	band_5_peptide_191	SIQGVVGTNSTIILR	NZ_LT549890.1_prot_WP_009990382.1_148	100	15	0	0.000138	31.2
	band_5_peptide_192	AIVMVQSTPQIPTPEISK	NZ_LT549890.1_prot_WP_009990382.1_148	100	18	0	4.12e-07	38.1
	band_5_peptide_193	LAIEGITR	NZ_LT549890.1_prot_WP_009991270.1_727	100	8	0	3.4	18.1
	band_5_peptide_194	LLYTLPLHQR	NZ_LT549890.1_prot_WP_009991270.1_727	100	10	0	0.006	26.2
	band_5_peptide_195	VSDDIASQYGIK	NZ_LT549890.1_prot_WP_009991270.1_727	100	12	0	0.004	26.9
	band_5_peptide_196	KLLYTLPLHQR	NZ_LT549890.1_prot_WP_009991270.1_727	100	11	0	0.008	26.2
	band_5_peptide_197	VSDDIASQYGIKR	NZ_LT549890.1_prot_WP_009991270.1_727	100	13	0	0.000438	29.6
	band_5_peptide_198	ILEILETPANK	NZ_LT549890.1_prot_WP_009990388.1_154	100	11	0	0.018	25
	band_5_peptide_199	YTTTANVLDPATNTAK	NZ_LT549890.1_prot_WP_009990388.1_154	100	16	0	9.23e-06	34.3
	band_5_peptide_200	ILEILETPANKELAR	NZ_LT549890.1_prot_WP_009990388.1_154	100	15	0	5.82e-05	32.3
	band_5_peptide_201	YEIGNPPTFTTLSAEDIR	NZ_LT549890.1_prot_WP_009990388.1_154	100	18	0	1.86e-08	41.6
	band_5_peptide_202	KYEIGNPPTFTTLSAEDIR	NZ_LT549890.1_prot_WP_009990388.1_154	100	19	0	3.91e-09	43.5
	band_5_peptide_203	TEAGLAVVTSRPGQDGVINAVLLK	NZ_LT549890.1_prot_WP_009990388.1_154	100	24	0	2.26e-11	49.7
	band_5_peptide_204	TLDTVENLAK	NZ_LT549890.1_prot_WP_009989421.1_2419	100	10	0	0.13	22.3
	band_5_peptide_205	SLVAAEYLLR	NZ_LT549890.1_prot_WP_009989421.1_2419	100	10	0	0.22	21.9
	band_5_peptide_206	LIPITLINESSLK	NZ_LT549890.1_prot_WP_009989421.1_2419	100	13	0	0.002	27.7
	band_5_peptide_207	AGESVGVIESVK	NZ_LT549890.1_prot_WP_009992352.1_939	100	12	0	0.028	24.6
	band_5_peptide_208	DIVGIELPQLQK	NZ_LT549890.1_prot_WP_009992352.1_939	100	12	0	0.004	26.9
	band_5_peptide_209	LRDIVGIELPQLQK	NZ_LT549890.1_prot_WP_009992352.1_939	100	14	0	0.000163	30.8
	band_5_peptide_210	SNVPVLVVK	NZ_LT549890.1_prot_WP_009991706.1_3144	100	9	0	1	20
	band_5_peptide_211	SPEQVIIQSEQR	NZ_LT549890.1_prot_WP_009991706.1_3144	100	12	0	0.006	26.6
	band_5_peptide_212	DLETLVFLGR	NZ_LT549890.1_prot_WP_009991135.1_605	100	10	0	0.064	23.5
	band_5_peptide_213	GRDLETLVFLGR	NZ_LT549890.1_prot_WP_009991135.1_605	100	12	0	0.001	28.1
	band_5_peptide_214	LGVGNYIITQTDMR	NZ_LT549890.1_prot_WP_009991135.1_605	100	14	0	2.41e-05	32.7
	band_5_peptide_215	NVANVDTQAEEEEKEE	NZ_LT549890.1_prot_WP_009991135.1_605	100	16	0	5.57e-05	32
	band_5_peptide_216	NPPLFEPR	NZ_LT549890.1_prot_WP_009990555.1_264	100	8	0	0.061	23.5
	band_5_peptide_217	SLNLRPADIK	NZ_LT549890.1_prot_WP_009990555.1_264	100	10	0	0.043	23.9
	band_5_peptide_218	ISSELNNLIDK	NZ_LT549890.1_prot_WP_009990555.1_264	100	11	0	0.052	23.9
	band_5_peptide_219	VYDETSVVTILEK	NZ_LT549890.1_prot_WP_009990555.1_264	100	13	0	0.002	27.7
	band_5_peptide_220	TLQIQFKK	NZ_LT549890.1_prot_WP_009990609.1_306	100	8	0	1.3	19.2
	band_5_peptide_221	KYELPPLPYK	NZ_LT549890.1_prot_WP_009990609.1_306	100	10	0	0.032	24.3
	band_5_peptide_222	GGGKPGGALADLINK	NZ_LT549890.1_prot_WP_009990609.1_306	100	15	0	5.55e-05	32.3
	band_5_peptide_223	GDLQTGQYDIQGIIR	NZ_LT549890.1_prot_WP_009990609.1_306	100	15	0	9.94e-06	34.7
	band_5_peptide_224	VVKGDLQTGQYDIQGIIR	NZ_LT549890.1_prot_WP_009990609.1_306	100	18	0	1.24e-07	40
	band_5_peptide_225	LILPYLNEIK	NZ_LT549890.1_prot_WP_009990107.1_1568	100	10	0	0.087	23.1
	band_5_peptide_226	IQSGPSKPGLLR	NZ_LT549890.1_prot_WP_009990107.1_1568	100	12	0	0.002	27.7
	band_5_peptide_227	LILPYLNEIKK	NZ_LT549890.1_prot_WP_009990107.1_1568	100	11	0	0.024	24.6
	band_5_peptide_229	MFFDDFQVGQK	NZ_LT549890.1_prot_WP_009991590.1_1157	100	11	0	0.003	27.3
	band_5_peptide_230	TLNQLGEEVMTLK	NZ_LT549890.1_prot_WP_009991590.1_1157	100	13	0	0.001	28.5
	band_5_peptide_231	VILTPEAR	NZ_LT549890.1_prot_WP_009990649.1_340	100	8	0	1	19.6
	band_5_peptide_232	IPYVYVSSK	NZ_LT549890.1_prot_WP_009988903.1_84	100	9	0	0.25	21.6
	band_5_peptide_233	KIPYVYVSSK	NZ_LT549890.1_prot_WP_009988903.1_84	100	10	0	0.07	23.5
	band_5_peptide_234	KIPYVYVSSKK	NZ_LT549890.1_prot_WP_009988903.1_84	100	11	0	0.022	24.6
	band_5_peptide_235	FAWEYVK	NZ_LT549890.1_prot_WP_009989883.1_1078	100	7	0	1	19.6
	band_5_peptide_236	AIEETGSLSSASK	NZ_LT549890.1_prot_WP_009989883.1_1078	100	13	0	0.009	26.2
	band_5_peptide_237	INEILSDSVEMR	NZ_LT549890.1_prot_WP_009989883.1_1078	100	12	0	0.005	26.6
	band_5_peptide_238	SSLFLAMK	NZ_LT549890.1_prot_WP_009991278.1_734	100	8	0	3.1	18.5
	band_5_peptide_239	SSLFLAMKG	NZ_LT549890.1_prot_WP_009991278.1_734	100	9	0	0.42	20.8
	band_5_peptide_240	NLVILPELIGLK	NZ_LT549890.1_prot_WP_009991278.1_734	100	12	0	0.011	25.8
	band_5_peptide_241	SLFESFSK	NZ_LT549890.1_prot_WP_009991834.1_2304	100	8	0	3	18.5
	band_5_peptide_242	LDNTMVELNK	NZ_LT549890.1_prot_WP_009991834.1_2304	100	10	0	0.068	23.5
	band_5_peptide_243	INESELGINELDLLR	NZ_LT549890.1_prot_WP_009991834.1_2304	100	15	0	9.69e-05	31.6
	band_5_peptide_244	GPFTIEGK	NZ_LT549890.1_prot_WP_009988336.1_2166	100	8	0	0.44	20.8
	band_5_peptide_245	AIGSWYILR	NZ_LT549890.1_prot_WP_009988336.1_2166	100	9	0	0.021	24.6
	band_5_peptide_246	AVVEIPYKEEFTR	NZ_LT549890.1_prot_WP_009988336.1_2166	100	13	0	0.000364	30
	band_5_peptide_247	EVIDQLRG	NZ_LT549890.1_prot_WP_009989464.1_2389	100	8	0	1.6	19.2
	band_5_peptide_248	LVNENIISR	NZ_LT549890.1_prot_WP_009989464.1_2389	100	9	0	0.56	20.8
	band_5_peptide_249	IAPPQVWR	NZ_LT549890.1_prot_WP_009991042.1_539	100	8	0	0.02	24.6
	band_5_peptide_250	GLPSVIGLVR	NZ_LT549890.1_prot_WP_009991042.1_539	100	10	0	0.052	23.5
	band_5_peptide_251	GVLESYTVSYQSR	NZ_LT549890.1_prot_WP_009991042.1_539	100	13	0	0.001	28.5
	band_5_peptide_252	SEIDSLIKEVAER	NZ_LT549890.1_prot_WP_010922953.1_356	100	13	0	0.004	26.9
	band_5_peptide_253	YQETVIVTK	NZ_LT549890.1_prot_WP_009993255.1_1614	100	9	0	0.2	21.9
	band_5_peptide_254	IITLDEDCNR	NZ_LT549890.1_prot_WP_009993255.1_1614	100	10	0	0.004	26.6
	band_5_peptide_255	VCVSDKVYELR	NZ_LT549890.1_prot_WP_009993255.1_1614	100	11	0	0.002	27.7
	band_5_peptide_256	EGDYIFINSNVK	NZ_LT549890.1_prot_WP_009993255.1_1614	100	12	0	0.000331	30
	band_5_peptide_257	LSAQNELIINAER	NZ_LT549890.1_prot_WP_009989320.1_2610	100	13	0	0.001	28.1
	band_5_peptide_259	AIGVEINDER	NZ_LT549890.1_prot_WP_009991062.1_554	100	10	0	0.085	23.1
	band_5_peptide_260	VVSHEFEIR	NZ_LT549890.1_prot_WP_009991062.1_554	100	9	0	0.27	21.6
	band_5_peptide_261	SYVPHVPYVPTPEK	NZ_LT549890.1_prot_WP_009991062.1_554	100	14	0	4.2e-05	32.7
	band_5_peptide_262	IYGLLLSPK	NZ_LT549890.1_prot_WP_009989420.1_2420	100	9	0	0.34	21.2
	band_5_peptide_263	GEIFSFFYNK	NZ_LT549890.1_prot_WP_009989420.1_2420	100	10	0	0.039	23.9
	band_5_peptide_264	VIYSVEEEKNG	NZ_LT549890.1_prot_WP_009989420.1_2420	100	11	0	0.031	24.3
	band_5_peptide_266	SATEAATAILK	NZ_LT549890.1_prot_WP_009992650.1_2966	100	11	0	0.13	22.7
	band_5_peptide_267	ALELLPQLGTR	NZ_LT549890.1_prot_WP_009992283.1_888	100	11	0	0.024	24.6
	band_5_peptide_268	IVDDVYALNIIEPIR	NZ_LT549890.1_prot_WP_009992283.1_888	100	15	0	2.5e-05	33.5
	band_5_peptide_269	VENLGTFGK	NZ_LT549890.1_prot_WP_009989296.1_2594	100	9	0	0.17	21.9
	band_5_peptide_270	AITSRSLIKR	NZ_LT549890.1_prot_WP_009989296.1_2594	100	10	0	0.49	20.8
	band_5_peptide_271	DYPVGIFTERDVLR	NZ_LT549890.1_prot_WP_009989296.1_2594	100	14	0	9.71e-06	34.3
	band_5_peptide_272	IFVPAR	NZ_LT549890.1_prot_WP_009988836.1_2088	100	6	0	4.9	17.3
	band_5_peptide_273	ILSFQWPLR	NZ_LT549890.1_prot_WP_009988836.1_2088	100	9	0	0.009	25.8
	band_5_peptide_274	GYYEFR	NZ_LT549890.1_prot_WP_009989505.1_2364	100	6	0	2.3	18.5
	band_5_peptide_275	LTISEALER	NZ_LT549890.1_prot_WP_009989505.1_2364	100	9	0	0.35	21.2
	band_5_peptide_276	ALEILFQNR	NZ_LT549890.1_prot_WP_009989505.1_2364	100	9	0	0.1	22.7
	band_5_peptide_277	LLPQDPELR	NZ_LT549890.1_prot_WP_009991750.1_1984	100	9	0	0.12	22.3
	band_5_peptide_278	SLIIVQPTER	NZ_LT549890.1_prot_WP_009991750.1_1984	100	10	0	0.084	23.1
	band_5_peptide_279	LLPQDPELRR	NZ_LT549890.1_prot_WP_009991750.1_1984	100	10	0	0.023	24.6
	band_5_peptide_280	VGDILILR	NZ_LT549890.1_prot_WP_014511512.1_222	100	8	0	2.6	18.5
	band_5_peptide_281	TAAMALAVDR	NZ_LT549890.1_prot_WP_012713349.1_2069	100	10	0	0.099	22.7
	band_5_peptide_282	MEEVLSSSLYTQQVK	NZ_LT549890.1_prot_WP_012713349.1_2069	100	15	0	0.000102	31.6
	band_5_peptide_283	TWQLVSPLPDSYGR	NZ_LT549890.1_prot_WP_009992346.1_934	100	14	0	1.46e-06	36.2
	band_5_peptide_284	IIVIANLKPR	NZ_LT549890.1_prot_WP_009991161.1_621	100	10	0	0.15	22.3
	band_5_peptide_285	LLIDLGSEQR	NZ_LT549890.1_prot_WP_009991161.1_621	100	10	0	0.13	22.7
	band_5_peptide_286	LITLSDSYLSELR	NZ_LT549890.1_prot_WP_009988752.1_412	100	13	0	0.002	28.1
	band_5_peptide_288	YIVENLEK	NZ_LT549890.1_prot_WP_009988848.1_49	100	8	0	1.5	19.2
	band_5_peptide_289	YYELTEEGR	NZ_LT549890.1_prot_WP_009988848.1_49	100	9	0	0.2	21.9
	band_5_peptide_290	TDVLVVLK	NZ_LT549890.1_prot_WP_009990404.1_168	100	8	0	6.4	17.3
	band_5_peptide_291	INSVLSIRQ	NZ_LT549890.1_prot_WP_009988494.1_2479	100	9	0	3.4	18.5
	band_5_peptide_292	LVILGENR	NZ_LT549890.1_prot_WP_009991339.1_774	100	8	0	1.6	19.2
	band_5_peptide_293	VLIDYAR	NZ_LT549890.1_prot_WP_009991312.1_755	100	7	0	4.4	17.7
	band_5_peptide_295	ISYILLR	NZ_LT549890.1_prot_WP_009992410.1_980	100	7	0	9.5	16.5
	band_5_peptide_296	INDDGDVYLR	NZ_LT549890.1_prot_WP_009991123.1_597	100	10	0	0.088	23.1
	band_5_peptide_297	LATAAIDAGAK	NZ_LT549890.1_prot_WP_009988737.1_421	100	11	0	0.12	22.7
	band_5_peptide_298	LSDQEALDIAYR	NZ_LT549890.1_prot_WP_009992461.1_1859	100	12	0	0.022	25
	band_5_peptide_299	VIIDPLLAK	NZ_LT549890.1_prot_WP_009990647.1_338	100	9	0	0.45	20.8
	band_5_peptide_300	LGLPFFAR	NZ_LT549890.1_prot_WP_009990655.1_345	100	8	0	0.45	20.8
	band_5_peptide_301	LNIPNPEK	NZ_LT549890.1_prot_WP_009990655.1_345	100	8	0	0.094	22.7
	band_5_peptide_302	SEDLLENVK	NZ_LT549890.1_prot_WP_009990655.1_345	100	9	0	0.55	20.8
	band_5_peptide_303	ELLLVAQR	NZ_LT549890.1_prot_WP_009992372.1_954	100	8	0	1.9	18.9
	band_5_peptide_304	VTQILEER	NZ_LT549890.1_prot_WP_009988775.1_396	100	8	0	2.2	18.9
	band_5_peptide_305	ALDLAVDFGMR	NZ_LT549890.1_prot_WP_009991047.1_542	100	11	0	0.004	26.9
	band_5_peptide_306	ILVPVDGSENSLR	NZ_LT549890.1_prot_WP_009991047.1_542	100	13	0	0.000757	28.9
	band_5_peptide_307	VINEEPYDAIIMGAR	NZ_LT549890.1_prot_WP_009991047.1_542	100	15	0	8.6e-06	34.3
	band_5_peptide_308	LNTEESQDIAMR	NZ_LT549890.1_prot_WP_009992040.1_2259	100	12	0	0.021	25
	band_5_peptide_310	LELVEVAK	NZ_LT549890.1_prot_WP_009989178.1_1059	100	8	0	9	16.9
	band_5_peptide_311	YGLGIALR	NZ_LT549890.1_prot_WP_009989024.1_2795	100	8	0	0.41	20.8
	band_5_peptide_312	TSIGSLVK	NZ_LT549890.1_prot_WP_014511594.1_718	100	8	0	4.1	17.7
	band_5_peptide_313	AEEVPSLNIEEWKPR	NZ_LT549890.1_prot_WP_014511594.1_718	100	15	0	9.47e-06	34.7
	band_5_peptide_314	ALGTWVVYR	NZ_LT549890.1_prot_WP_009991882.1_1311	100	9	0	0.02	24.6
	band_5_peptide_315	IVSSPYLR	NZ_LT549890.1_prot_WP_009992806.1_1196	100	8	0	0.4	20.8
	band_5_peptide_316	GLQLVDTSPR	NZ_LT549890.1_prot_WP_009989399.1_2432	100	10	0	0.014	25.4
	band_5_peptide_317	LLVHVLR	NZ_LT549890.1_prot_WP_009989390.1_2439	100	7	0	3.3	18.1
	band_5_peptide_318	LLVFSER	NZ_LT549890.1_prot_WP_009990451.1_200	100	7	0	8.5	16.9
	band_5_peptide_319	AYLVSVTLGDKEK	NZ_LT549890.1_prot_WP_009991331.1_768	100	13	0	0.001	28.9
	band_5_peptide_320	IDEIDVKK	NZ_LT549890.1_prot_WP_009990997.1_1217	100	8	0	3.5	18.1
	band_5_peptide_321	LIFQQLEK	NZ_LT549890.1_prot_WP_009990651.1_341	100	8	0	2.4	18.5
	band_5_peptide_322	LTSAISLR	NZ_LT549890.1_prot_WP_009991250.1_716	100	8	0	2.4	18.5
	band_5_peptide_323	TPAGYLPGLPR	NZ_LT549890.1_prot_WP_009991247.1_714	100	11	0	0.000241	30.4
	band_5_peptide_324	ILGPALGPR	NZ_LT549890.1_prot_WP_009990633.1_330	100	9	0	0.094	22.7
	band_5_peptide_325	FSSQVINTLMER	NZ_LT549890.1_prot_WP_009989461.1_2392	100	12	0	0.003	27.3
	band_5_peptide_326	SSEKEYVEMLDR	NZ_LT549890.1_prot_WP_009989461.1_2392	100	12	0	0.004	26.9
	band_5_peptide_327	IVDQVLER	NZ_LT549890.1_prot_WP_009989744.1_1120	100	8	0	5	17.7
	band_5_peptide_328	IALTYDK	NZ_LT549890.1_prot_WP_009988537.1_2638	100	7	0	4.9	17.7
	band_5_peptide_329	TALAVAIAR	NZ_LT549890.1_prot_WP_009993141.1_2455	100	9	0	4.4	17.7
	band_5_peptide_330	ALEDAIGTR	NZ_LT549890.1_prot_WP_009988546.1_2644	100	9	0	0.4	20.8
	band_5_peptide_331	TPTTPEEILR	NZ_LT549890.1_prot_WP_009988546.1_2644	100	10	0	0.07	23.1
	band_5_peptide_332	TISEAIVGDETGR	NZ_LT549890.1_prot_WP_009989484.1_2378	100	13	0	0.002	28.1
	band_5_peptide_333	VEYGETLEEALKR	NZ_LT549890.1_prot_WP_009991838.1_2301	100	13	0	0.002	28.1
	band_5_peptide_335	VIYFGPSQK	NZ_LT549890.1_prot_WP_009989834.1_2836	100	9	0	0.075	23.1
	band_5_peptide_336	LAQALNEIK	NZ_LT549890.1_prot_WP_009990448.1_198	100	9	0	0.66	20.4
	band_5_peptide_337	AVIAESFAR	NZ_LT549890.1_prot_WP_009988501.1_2474	100	9	0	1.1	19.6
	band_5_peptide_338	HLPVIDYDGNLR	NZ_LT549890.1_prot_WP_009989680.1_3185	100	12	0	0.000173	30.8
	band_5_peptide_339	VAISLCPR	NZ_LT549890.1_prot_WP_010923647.1_1930	100	8	0	2.2	18.9
	band_5_peptide_340	NDEAYFWILQTR	NZ_LT549890.1_prot_WP_010922932.1_280	100	12	0	3.03e-05	32.7
	band_5_peptide_341	TLVLEEEEMPSGAQK	NZ_LT549890.1_prot_WP_010922932.1_280	100	15	0	0.000255	30.4
	band_5_peptide_342	SLAEDLIR	NZ_LT549890.1_prot_WP_009988552.1_2649	100	8	0	6.8	17.3
	band_5_peptide_344	VLTTSIVSDKEGR	NZ_LT549890.1_prot_WP_009991130.1_601	100	13	0	0.001	28.5
	band_5_peptide_345	SVFVIDK	NZ_LT549890.1_prot_WP_009989334.1_2619	100	7	0	10	16.5
	band_5_peptide_346	SVFVIDKNGIVR	NZ_LT549890.1_prot_WP_009989334.1_2619	100	12	0	0.006	26.6
	band_5_peptide_347	STLTMIIMEGR	NZ_LT549890.1_prot_WP_009990524.1_248	100	11	0	0.016	25
	band_5_peptide_348	TGIQAILER	NZ_LT549890.1_prot_WP_009990379.1_145	100	9	0	0.53	20.8
	band_5_peptide_349	MYSPVDASLASELEK	NZ_LT549890.1_prot_WP_009991083.1_568	100	15	0	6.86e-06	34.3
	band_5_peptide_351	TFIEDIRK	NZ_LT549890.1_prot_WP_009989490.1_2375	100	8	0	1.1	19.6
	band_5_peptide_352	LGVPGEQEFAGR	NZ_LT549890.1_prot_WP_009989411.1_2425	100	12	0	0.001	28.5
	band_5_peptide_353	AIATSLSSSDEVR	NZ_LT549890.1_prot_WP_009989576.1_1087	100	13	0	0.005	26.6
	band_5_peptide_354	VELLGIIR	NZ_LT549890.1_prot_WP_009991253.1_717	100	8	0	3.8	18.1
	band_5_peptide_355	IEEFGNVR	NZ_LT549890.1_prot_WP_009989398.1_2433	100	8	0	0.92	20
	band_5_peptide_356	SLMEGHGIER	NZ_LT549890.1_prot_WP_009991356.1_785	100	10	0	0.008	26.2
	band_5_peptide_357	IGVYDDVER	NZ_LT549890.1_prot_WP_009991281.1_737	100	9	0	0.15	22.3
	band_5_peptide_358	FFTNTIEK	NZ_LT549890.1_prot_WP_009991816.1_2316	100	8	0	1.2	19.6
	band_5_peptide_359	IYDTDAQGIAHYAAYYR	NZ_LT549890.1_prot_WP_009991816.1_2316	100	17	0	7.27e-08	40
	band_5_peptide_360	AYLLIPEVR	NZ_LT549890.1_prot_WP_009989596.1_38	100	9	0	0.24	21.6
	band_5_peptide_361	AKLEEPEIVGVIR	NZ_LT549890.1_prot_WP_009988837.1_2087	100	13	0	0.002	27.7
	band_5_peptide_362	VYGTVEPPGK	NZ_LT549890.1_prot_WP_009991787.1_2581	100	10	0	0.036	24.3
	band_5_peptide_363	IAAVAEVTNR	NZ_LT549890.1_prot_WP_009989579.1_1089	100	10	0	0.4	21.2
	band_5_peptide_364	ILNILQQDSR	NZ_LT549890.1_prot_WP_009989511.1_2361	100	10	0	0.4	21.2
	band_5_peptide_365	EKIRELELK	NZ_LT549890.1_prot_WP_009992408.1_979	100	9	0	1.1	19.6
	band_5_peptide_366	VAVVGGSGYTGGELLR	NZ_LT549890.1_prot_WP_009990380.1_146	100	16	0	2.33e-06	36.6
	band_5_peptide_367	QFGIDYEAR	NZ_LT549890.1_prot_WP_009989885.1_1076	100	9	0	0.023	24.6
	band_5_peptide_368	GVLAIGAGESVVR	NZ_LT549890.1_prot_WP_009992747.1_3169	100	13	0	0.003	27.7
	band_5_peptide_369	VNVPLLHQAVR	NZ_LT549890.1_prot_WP_009988542.1_2642	100	11	0	0.008	25.8
	band_5_peptide_370	VTFPVLRPR	NZ_LT549890.1_prot_WP_009990414.1_174	100	9	0	0.032	24.3
	band_5_peptide_371	SLNSQQPPQIDK	NZ_LT549890.1_prot_WP_009989756.1_1132	100	12	0	0.001	28.9
	band_5_peptide_372	IIEGITR	NZ_LT549890.1_prot_WP_009991587.1_1160	100	7	0	9.4	16.5
	band_5_peptide_373	ELLQMLEK	NZ_LT549890.1_prot_WP_009992021.1_2049	100	8	0	3.7	18.1
	band_5_peptide_374	NVLTAAGISVDEVR	NZ_LT549890.1_prot_WP_009990630.1_328	100	14	0	0.006	26.6
	band_5_peptide_375	FRATLLDK	NZ_LT549890.1_prot_WP_009991362.1_791	100	8	0	0.54	20.4
	band_5_peptide_376	QSNILILEGTLSR	NZ_LT549890.1_prot_WP_009991208.1_655	100	13	0	0.000644	29.3
	band_5_peptide_377	LIDLTDEDLR	NZ_LT549890.1_prot_WP_009989719.1_1095	100	10	0	0.084	23.1
	band_5_peptide_378	SIILSSLGK	NZ_LT549890.1_prot_WP_009988615.1_2694	100	9	0	1.9	18.9
	band_5_peptide_379	LITTEIGQIR	NZ_LT549890.1_prot_WP_009990585.1_285	100	10	0	0.14	22.3
	band_5_peptide_380	VTVCYDEVTR	NZ_LT549890.1_prot_WP_014511497.1_142	100	10	0	0.041	23.9
	band_5_peptide_381	TLVSVIPPASALK	NZ_LT549890.1_prot_WP_009988728.1_428	100	13	0	0.003	27.7
	band_5_peptide_382	LLESGLEKIR	NZ_LT549890.1_prot_WP_009992824.1_522	100	10	0	0.2	21.9
	band_5_peptide_383	IEIEKGER	NZ_LT549890.1_prot_WP_009990391.1_157	100	8	0	2.1	18.9

## Sheet: Table_S2
	Table S2. Annotation of genes aligned to precipitated proteins.
	Gene ID	Number of peptides mapped	Sprot accession number	Gene name
	NZ_LT549890.1_prot_WP_009990564.1_270	64	Q9V2T8	thsB
	NZ_LT549890.1_prot_WP_009992283.1_888	47	Q9V2S9	thsA
	NZ_LT549890.1_prot_WP_009992650.1_2966	30	Q9V2T7	thsC
	NZ_LT549890.1_prot_WP_009988468.1_1835	28	P74897	NA
	NZ_LT549890.1_prot_WP_009988550.1_2647	26	Q9AGG3	rbr
	NZ_LT549890.1_prot_WP_009992406.1_978	23	P60849	albA1
	NZ_LT549890.1_prot_WP_009988847.1_48	17	O93774	lrs14
	NZ_LT549890.1_prot_WP_009989805.1_2100	17	P95855	dps
	NZ_LT549890.1_prot_WP_009991188.1_642	16	NA	NA
	NZ_LT549890.1_prot_WP_009992410.1_980	16	Q97ZF4	albA2
	NZ_LT549890.1_prot_WP_009989334.1_2619	15	Q6QPJ6	PRXQ
	NZ_LT549890.1_prot_WP_009989496.1_2372	15	Q92J97	sdhA
	NZ_LT549890.1_prot_WP_009990571.1_275	15	F9VMT6	fbp
	NZ_LT549890.1_prot_WP_009992418.1_987	15	Q97ZE8	eif5a
	NZ_LT549890.1_prot_WP_009988546.1_2644	14	Q4J6M3	cutA
	NZ_LT549890.1_prot_WP_009989293.1_2591	13	Q97VN4	mdh
	NZ_LT549890.1_prot_WP_009991062.1_554	13	F0NBH8	SiRe_1449
	NZ_LT549890.1_prot_WP_009990464.1_208	12	P35027	rps10
	NZ_LT549890.1_prot_WP_009990609.1_306	12	P80857	sod
	NZ_LT549890.1_prot_WP_009991270.1_727	12	Q9UX95	rpl24
	NZ_LT549890.1_prot_WP_012713349.1_2069	12	P80053	gdhA-2
	NZ_LT549890.1_prot_WP_009988880.1_67	11	P95990	rpl18e
	NZ_LT549890.1_prot_WP_010923198.1_1117	11	O93774	lrs14
	NZ_LT549890.1_prot_WP_009988884.1_69	10	P95988	rps11
	NZ_LT549890.1_prot_WP_009989033.1_2791	10	A0A0E3JT70	SSOP1_2913
	NZ_LT549890.1_prot_WP_009989285.1_2489	10	C3N1B5	thrS-cat
	NZ_LT549890.1_prot_WP_009989392.1_2437	10	NA	NA
	NZ_LT549890.1_prot_WP_009990630.1_328	10	P96040	rpl12
	NZ_LT549890.1_prot_WP_009991261.1_723	10	Q9UX92	rps8
	NZ_LT549890.1_prot_WP_009991312.1_755	10	Q9UXC6	psmA
	NZ_LT549890.1_prot_WP_009988492.1_2519	9	Q5SKN9	TTHA0604
	NZ_LT549890.1_prot_WP_009988494.1_2479	9	Q57738	MJ0290
	NZ_LT549890.1_prot_WP_009988877.1_65	9	P95992	rps9
	NZ_LT549890.1_prot_WP_009989226.1_1024	9	P96591	ydaP
	NZ_LT549890.1_prot_WP_009990394.1_160	9	O08353	ilvB
	NZ_LT549890.1_prot_WP_009990482.1_220	9	Q980Q7	ndk
	NZ_LT549890.1_prot_WP_009990651.1_341	9	Q9YD22	rps19e
	NZ_LT549890.1_prot_WP_009991667.1_3168	9	Q898E8	iolD
	NZ_LT549890.1_prot_WP_009991750.1_1984	9	NA	NA
	NZ_LT549890.1_prot_WP_009993255.1_1614	9	P96660	ydeC
	NZ_LT549890.1_prot_WP_010922916.1_209	9	P35021	tuf
	NZ_LT549890.1_prot_WP_009988594.1_2679	8	NA	NA
	NZ_LT549890.1_prot_WP_009988616.1_2695	8	P39839	yuxL
	NZ_LT549890.1_prot_WP_009989484.1_2378	8	Q97W73	ssb
	NZ_LT549890.1_prot_WP_009991272.1_729	8	Q9UX98	rps17
	NZ_LT549890.1_prot_WP_009991330.1_767	8	NA	NA
	NZ_LT549890.1_prot_WP_009991672.1_3164	8	Q97U19	SSO3206
	NZ_LT549890.1_prot_WP_014511480.1_47	8	P81552	SSO0046.1
	NZ_LT549890.1_prot_WP_014511594.1_718	8	Q9UX87	rps5
	NZ_LT549890.1_prot_WP_009988501.1_2474	7	C4KKU5	leuD
	NZ_LT549890.1_prot_WP_009988738.1_420	7	Q97ZY6	rps24e
	NZ_LT549890.1_prot_WP_009988775.1_396	7	Q980A8	rps15
	NZ_LT549890.1_prot_WP_009989239.1_1014	7	NA	NA
	NZ_LT549890.1_prot_WP_009989252.1_1005	7	Q8RF63	glgC
	NZ_LT549890.1_prot_WP_009989390.1_2439	7	Q4J6M5	cutC
	NZ_LT549890.1_prot_WP_009989734.1_1110	7	NA	NA
	NZ_LT549890.1_prot_WP_009989901.1_2515	7	NA	NA
	NZ_LT549890.1_prot_WP_009990218.1_2781	7	Q57951	MJ0531
	NZ_LT549890.1_prot_WP_009990481.1_219	7	Q980Q8	infB
	NZ_LT549890.1_prot_WP_009990979.1_2538	7	O26865	MTH_771
	NZ_LT549890.1_prot_WP_009991074.1_562	7	Q9UWW6	atpA
	NZ_LT549890.1_prot_WP_009991297.1_747	7	Q9UXB8	pfdB
	NZ_LT549890.1_prot_WP_009991691.1_3153	7	Q97U30	gapN-3
	NZ_LT549890.1_prot_WP_009992021.1_2049	7	P61990	ssh7a
	NZ_LT549890.1_prot_WP_014511511.1_213	7	P11523	nusA
	NZ_LT549890.1_prot_WP_014511512.1_222	7	Q980Q5	rps28e
	NZ_LT549890.1_prot_WP_014511619.1_1106	7	NA	NA
	NZ_LT549890.1_prot_WP_009988390.1_1459	6	Q97YC8	csa5
	NZ_LT549890.1_prot_WP_009988758.1_408	6	Q97ZZ6	rps25e
	NZ_LT549890.1_prot_WP_009988997.1_1924	6	P80053	gdhA-2
	NZ_LT549890.1_prot_WP_009989744.1_1120	6	Q45065	yneT
	NZ_LT549890.1_prot_WP_009989834.1_2836	6	NA	NA
	NZ_LT549890.1_prot_WP_009990107.1_1568	6	NA	NA
	NZ_LT549890.1_prot_WP_009990388.1_154	6	Q980W3	rps8e
	NZ_LT549890.1_prot_WP_009990524.1_248	6	NA	NA
	NZ_LT549890.1_prot_WP_009990641.1_335	6	P58179	pfdA
	NZ_LT549890.1_prot_WP_009991250.1_716	6	Q9UX85	rpl15
	NZ_LT549890.1_prot_WP_009991277.1_733	6	Q9UXA2	rpl22
	NZ_LT549890.1_prot_WP_009988495.1_2478	5	NA	NA
	NZ_LT549890.1_prot_WP_009988836.1_2088	5	NA	NA
	NZ_LT549890.1_prot_WP_009988903.1_84	5	P55858	rpl7ae
	NZ_LT549890.1_prot_WP_009989065.1_1790	5	O29695	AF_0556
	NZ_LT549890.1_prot_WP_009989299.1_2595	5	P80148	gltA
	NZ_LT549890.1_prot_WP_009989353.1_2632	5	P76085	paaK
	NZ_LT549890.1_prot_WP_009989398.1_2433	5	Q4UKR8	hspC2
	NZ_LT549890.1_prot_WP_009989421.1_2419	5	NA	NA
	NZ_LT549890.1_prot_WP_009989461.1_2392	5	Q97W59	eif2b
	NZ_LT549890.1_prot_WP_009989464.1_2389	5	Q97W62	eIF1A
	NZ_LT549890.1_prot_WP_009989505.1_2364	5	O57971	PH0232
	NZ_LT549890.1_prot_WP_009989576.1_1087	5	P54606	yhcV
	NZ_LT549890.1_prot_WP_009989830.1_2839	5	P0A945	rimI
	NZ_LT549890.1_prot_WP_009990190.1_2092	5	O93730	acsA
	NZ_LT549890.1_prot_WP_009990449.1_199	5	NA	NA
	NZ_LT549890.1_prot_WP_009990986.1_2542	5	Q97VS5	pckG
	NZ_LT549890.1_prot_WP_009991161.1_621	5	A0B7K2	metG
	NZ_LT549890.1_prot_WP_009991208.1_655	5	Q2GDX9	nuoB
	NZ_LT549890.1_prot_WP_009991278.1_734	5	Q9UXA3	rps19
	NZ_LT549890.1_prot_WP_009991339.1_774	5	Q58235	MJ0825
	NZ_LT549890.1_prot_WP_009991535.1_2278	5	Q8R844	TTE2186
	NZ_LT549890.1_prot_WP_009991613.1_2904	5	Q58373	MJ0963
	NZ_LT549890.1_prot_WP_009991706.1_3144	5	P42297	yxiE
	NZ_LT549890.1_prot_WP_009991834.1_2304	5	NA	NA
	NZ_LT549890.1_prot_WP_009992029.1_2265	5	P32985	bps2
	NZ_LT549890.1_prot_WP_009988540.1_2641	4	NA	NA
	NZ_LT549890.1_prot_WP_009988728.1_428	4	NA	NA
	NZ_LT549890.1_prot_WP_009988752.1_412	4	Q9Y8K9	SSO0428
	NZ_LT549890.1_prot_WP_009988837.1_2087	4	NA	NA
	NZ_LT549890.1_prot_WP_009988879.1_66	4	P95991	rpl13
	NZ_LT549890.1_prot_WP_009988904.1_85	4	P95968	gltX
	NZ_LT549890.1_prot_WP_009989024.1_2795	4	Q57712	MJ0264
	NZ_LT549890.1_prot_WP_009989191.1_1050	4	C3N556	M1627_1244
	NZ_LT549890.1_prot_WP_009990097.1_1709	4	Q58373	MJ0963
	NZ_LT549890.1_prot_WP_009990382.1_148	4	Q980W9	lysM
	NZ_LT549890.1_prot_WP_009990397.1_163	4	NA	NA
	NZ_LT549890.1_prot_WP_009990404.1_168	4	Q64214	ef1b
	NZ_LT549890.1_prot_WP_009990555.1_264	4	NA	NA
	NZ_LT549890.1_prot_WP_009991047.1_542	4	NA	NA
	NZ_LT549890.1_prot_WP_009991135.1_605	4	NA	NA
	NZ_LT549890.1_prot_WP_009991253.1_717	4	Q9UX86	rpl30
	NZ_LT549890.1_prot_WP_009991338.1_773	4	O26745	MTH_649
	NZ_LT549890.1_prot_WP_009992352.1_939	4	Q97ZI6	gcvH1
	NZ_LT549890.1_prot_WP_009992739.1_3175	4	O05218	ywrD
	NZ_LT549890.1_prot_WP_009992806.1_1196	4	NA	NA
	NZ_LT549890.1_prot_WP_009993141.1_2455	4	O17607	ruvb-1
	NZ_LT549890.1_prot_WP_010923032.1_555	4	NA	NA
	NZ_LT549890.1_prot_WP_063492901.1_2398	4	Q58683	MJ1287
	NZ_LT549890.1_prot_WP_009988336.1_2166	3	P95914	SSO2140
	NZ_LT549890.1_prot_WP_009988490.1_2521	3	A4YI89	Msed_2001
	NZ_LT549890.1_prot_WP_009988496.1_2477	3	P07683	NA
	NZ_LT549890.1_prot_WP_009988509.1_2469	3	O17732	pyc-1
	NZ_LT549890.1_prot_WP_009988537.1_2638	3	NA	NA
	NZ_LT549890.1_prot_WP_009988542.1_2642	3	Q4J6M6	cutB
	NZ_LT549890.1_prot_WP_009988614.1_2693	3	P32987	NA
	NZ_LT549890.1_prot_WP_009988761.1_405	3	Q58556	MJ1156
	NZ_LT549890.1_prot_WP_009988788.1_389	3	Q9YDC5	ribC
	NZ_LT549890.1_prot_WP_009988801.1_381	3	Q980C1	rpl14e
	NZ_LT549890.1_prot_WP_009988830.1_1479	3	Q9YBQ2	APE_1547.1
	NZ_LT549890.1_prot_WP_009988917.1_93	3	P95960	pheT
	NZ_LT549890.1_prot_WP_009989296.1_2594	3	Q58799	MJ1404
	NZ_LT549890.1_prot_WP_009989320.1_2610	3	Q53595	hsp18
	NZ_LT549890.1_prot_WP_009989420.1_2420	3	NA	NA
	NZ_LT549890.1_prot_WP_009989579.1_1089	3	P39461	fumC
	NZ_LT549890.1_prot_WP_009989680.1_3185	3	P32987	NA
	NZ_LT549890.1_prot_WP_009989883.1_1078	3	NA	NA
	NZ_LT549890.1_prot_WP_009989905.1_2512	3	P55792	abfD
	NZ_LT549890.1_prot_WP_009989910.1_2508	3	P51831	fabG
	NZ_LT549890.1_prot_WP_009990257.1_2755	3	Q4J9D4	treH2
	NZ_LT549890.1_prot_WP_009990369.1_133	3	NA	NA
	NZ_LT549890.1_prot_WP_009990391.1_157	3	Q601T6	ecfA2
	NZ_LT549890.1_prot_WP_009990398.1_164	3	Q980V3	aspS
	NZ_LT549890.1_prot_WP_009990430.1_186	3	Q57755	trx
	NZ_LT549890.1_prot_WP_009990444.1_196	3	Q980S6	pyrG
	NZ_LT549890.1_prot_WP_009990472.1_214	3	Q980R3	rpl30e
	NZ_LT549890.1_prot_WP_009990480.1_218	3	Q980Q9	rpoH
	NZ_LT549890.1_prot_WP_009990531.1_251	3	NA	NA
	NZ_LT549890.1_prot_WP_009990585.1_285	3	Q980J7	rpl10e
	NZ_LT549890.1_prot_WP_009990607.1_304	3	NA	NA
	NZ_LT549890.1_prot_WP_009990633.1_330	3	P96038	rpl1
	NZ_LT549890.1_prot_WP_009990649.1_340	3	Q980F8	SSO0352
	NZ_LT549890.1_prot_WP_009990655.1_345	3	NA	NA
	NZ_LT549890.1_prot_WP_009991042.1_539	3	Q51796	acaC
	NZ_LT549890.1_prot_WP_009991068.1_558	3	Q9UWW2	metG
	NZ_LT549890.1_prot_WP_009991076.1_563	3	Q9UWW8	atpB
	NZ_LT549890.1_prot_WP_009991094.1_575	3	P45261	ilvI
	NZ_LT549890.1_prot_WP_009991130.1_601	3	Q07271	tfs
	NZ_LT549890.1_prot_WP_009991247.1_714	3	Q9UX83	adkA
	NZ_LT549890.1_prot_WP_009991257.1_720	3	Q9UX89	rpl19e
	NZ_LT549890.1_prot_WP_009991271.1_728	3	Q9UX97	rpl14
	NZ_LT549890.1_prot_WP_009991587.1_1160	3	A6WXE0	gloB
	NZ_LT549890.1_prot_WP_009991702.1_3147	3	NA	NA
	NZ_LT549890.1_prot_WP_009991816.1_2316	3	O67466	aq_1494
	NZ_LT549890.1_prot_WP_009992066.1_2243	3	Q15YI8	acsA
	NZ_LT549890.1_prot_WP_009992332.1_926	3	Q97ZJ9	rpoK
	NZ_LT549890.1_prot_WP_009992372.1_954	3	P58032	flpA
	NZ_LT549890.1_prot_WP_009992415.1_985	3	Q97ZF0	top6B
	NZ_LT549890.1_prot_WP_009992461.1_1859	3	NA	NA
	NZ_LT549890.1_prot_WP_009992659.1_2971	3	Q0JJD4	MAN2
	NZ_LT549890.1_prot_WP_009992676.1_2982	3	P22498	lacS
	NZ_LT549890.1_prot_WP_009992678.1_2983	3	P22795	SSO3021
	NZ_LT549890.1_prot_WP_009992747.1_3169	3	O58478	PH0782
	NZ_LT549890.1_prot_WP_063492879.1_3074	3	C3N1G8	ilvD
	NZ_LT549890.1_prot_WP_009988338.1_2167	2	Q9YBQ2	APE_1547.1
	NZ_LT549890.1_prot_WP_009988393.1_1460	2	Q97YC7	cas7a
	NZ_LT549890.1_prot_WP_009988535.1_2637	2	NA	NA
	NZ_LT549890.1_prot_WP_009988619.1_2697	2	Q5SI26	TTHA1554
	NZ_LT549890.1_prot_WP_009988737.1_421	2	Q97ZY5	thi4
	NZ_LT549890.1_prot_WP_009988848.1_49	2	P64588	yqjI
	NZ_LT549890.1_prot_WP_009988875.1_64	2	Q980Z8	rpoN
	NZ_LT549890.1_prot_WP_009989028.1_2793	2	P71153	etfA
	NZ_LT549890.1_prot_WP_009989159.1_2173	2	Q4J6M3	cutA
	NZ_LT549890.1_prot_WP_009989174.1_1060	2	Q97Z80	rps27e
	NZ_LT549890.1_prot_WP_009989178.1_1059	2	B8D537	rpl44e
	NZ_LT549890.1_prot_WP_009989256.1_1003	2	Q59002	MJ1607
	NZ_LT549890.1_prot_WP_009989307.1_2601	2	Q97VM6	SSO2595
	NZ_LT549890.1_prot_WP_009989351.1_2630	2	O26884	MTH_793
	NZ_LT549890.1_prot_WP_009989352.1_2631	2	Q51796	acaC
	NZ_LT549890.1_prot_WP_009989399.1_2432	2	O58010	PH0272
	NZ_LT549890.1_prot_WP_009989400.1_2431	2	P22033	MMUT
	NZ_LT549890.1_prot_WP_009989431.1_2412	2	NA	NA
	NZ_LT549890.1_prot_WP_009989482.1_2379	2	NA	NA
	NZ_LT549890.1_prot_WP_009989490.1_2375	2	NA	NA
	NZ_LT549890.1_prot_WP_009989671.1_3193	2	Q4J6M3	cutA
	NZ_LT549890.1_prot_WP_009989728.1_1104	2	Q5SMF6	acoA
	NZ_LT549890.1_prot_WP_009989743.1_1119	2	NA	NA
	NZ_LT549890.1_prot_WP_009989796.1_2105	2	P95862	SSO2087
	NZ_LT549890.1_prot_WP_009989824.1_2843	2	B7HTW3	menE
	NZ_LT549890.1_prot_WP_009989885.1_1076	2	O06456	purE
	NZ_LT549890.1_prot_WP_009990000.1_2784	2	NA	NA
	NZ_LT549890.1_prot_WP_009990106.1_1569	2	Q97WX4	cmr4
	NZ_LT549890.1_prot_WP_009990222.1_2778	2	P27273	fdhB1
	NZ_LT549890.1_prot_WP_009990380.1_146	2	Q980X1	lysY
	NZ_LT549890.1_prot_WP_009990414.1_174	2	P43087	hemB
	NZ_LT549890.1_prot_WP_009990427.1_183	2	Q980T8	lig
	NZ_LT549890.1_prot_WP_009990440.1_194	2	P57670	Ta1240
	NZ_LT549890.1_prot_WP_009990448.1_198	2	NA	NA
	NZ_LT549890.1_prot_WP_009990476.1_216	2	Q980R2	rpoA1
	NZ_LT549890.1_prot_WP_009990478.1_217	2	P11513	rpoB
	NZ_LT549890.1_prot_WP_009990536.1_254	2	Q9YAD8	APE_2001.1
	NZ_LT549890.1_prot_WP_009990610.1_307	2	P37820	mpg1
	NZ_LT549890.1_prot_WP_009990616.1_313	2	Q31P07	ndhJ
	NZ_LT549890.1_prot_WP_009990619.1_316	2	A0LRI9	nuoI
	NZ_LT549890.1_prot_WP_009990638.1_332	2	P96036	spt5
	NZ_LT549890.1_prot_WP_009990647.1_338	2	P58190	rpl31e
	NZ_LT549890.1_prot_WP_009990851.1_1225	2	Q9CQ86	Mien1
	NZ_LT549890.1_prot_WP_009991046.1_541	2	Q9UWT5	glyA
	NZ_LT549890.1_prot_WP_009991103.1_583	2	Q57767	MJ0319
	NZ_LT549890.1_prot_WP_009991259.1_721	2	Q9UX90	rpl32e
	NZ_LT549890.1_prot_WP_009991264.1_724	2	Q97ZQ5	rps14
	NZ_LT549890.1_prot_WP_009991274.1_731	2	P58084	rpl29
	NZ_LT549890.1_prot_WP_009991280.1_736	2	Q97ZQ4	rpl23
	NZ_LT549890.1_prot_WP_009991356.1_785	2	O58984	PH1269
	NZ_LT549890.1_prot_WP_009991362.1_791	2	NA	NA
	NZ_LT549890.1_prot_WP_009991536.1_2277	2	A0RU82	nnrD
	NZ_LT549890.1_prot_WP_009991590.1_1157	2	P86397	HTD2
	NZ_LT549890.1_prot_WP_009991752.1_1983	2	NA	NA
	NZ_LT549890.1_prot_WP_009991787.1_2581	2	P49949	zfx
	NZ_LT549890.1_prot_WP_009992281.1_886	2	NA	NA
	NZ_LT549890.1_prot_WP_009992346.1_934	2	NA	NA
	NZ_LT549890.1_prot_WP_009992348.1_936	2	Q97ZI9	gcvPB
	NZ_LT549890.1_prot_WP_009992359.1_944	2	Q8CTA3	SE_0610
	NZ_LT549890.1_prot_WP_009992386.1_963	2	NA	NA
	NZ_LT549890.1_prot_WP_009992408.1_979	2	Q97ZF5	rgy2
	NZ_LT549890.1_prot_WP_009992413.1_983	2	Q9YB37	rtcB
	NZ_LT549890.1_prot_WP_009992661.1_2973	2	Q4J6M3	cutA
	NZ_LT549890.1_prot_WP_009993269.1_1777	2	P37554	spoVT
	NZ_LT549890.1_prot_WP_010922932.1_280	2	Q07271	tfs
	NZ_LT549890.1_prot_WP_010923143.1_883	2	Q97ZN1	argS
	NZ_LT549890.1_prot_WP_010923226.1_953	2	Q58105	MJ0694
	NZ_LT549890.1_prot_WP_014511500.1_170	2	NA	NA
	NZ_LT549890.1_prot_WP_014511598.1_770	2	P50252	ahcY
	NZ_LT549890.1_prot_WP_029552563.1_2802	2	NA	NA
	NZ_LT549890.1_prot_WP_063492892.1_3135	2	P32987	NA
	NZ_LT549890.1_prot_WP_009988510.1_2468	1	Q168G2	pccB
	NZ_LT549890.1_prot_WP_009988545.1_2643	1	Q4J6M5	cutC
	NZ_LT549890.1_prot_WP_009988552.1_2649	1	NA	NA
	NZ_LT549890.1_prot_WP_009988563.1_2656	1	NA	NA
	NZ_LT549890.1_prot_WP_009988593.1_2678	1	Q97VF1	ape1
	NZ_LT549890.1_prot_WP_009988615.1_2694	1	P32987	NA
	NZ_LT549890.1_prot_WP_009988635.1_2708	1	P50389	SSO2706
	NZ_LT549890.1_prot_WP_009988641.1_2713	1	NA	NA
	NZ_LT549890.1_prot_WP_009988733.1_424	1	NA	NA
	NZ_LT549890.1_prot_WP_009988777.1_395	1	Q980A9	metE
	NZ_LT549890.1_prot_WP_009988796.1_384	1	NA	NA
	NZ_LT549890.1_prot_WP_009988816.1_370	1	Q980D1	thrS-ed
	NZ_LT549890.1_prot_WP_009988839.1_2086	1	O26884	MTH_793
	NZ_LT549890.1_prot_WP_009988886.1_71	1	P95986	rps13
	NZ_LT549890.1_prot_WP_009988891.1_75	1	P95980	dnaG
	NZ_LT549890.1_prot_WP_009988894.1_77	1	Q42381	HLS1
	NZ_LT549890.1_prot_WP_009988909.1_88	1	NA	NA
	NZ_LT549890.1_prot_WP_009988922.1_96	1	P95957	SSO0104
	NZ_LT549890.1_prot_WP_009989031.1_2792	1	A0A0E3KBH3	SSOP1_2914
	NZ_LT549890.1_prot_WP_009989047.1_2036	1	O29695	AF_0556
	NZ_LT549890.1_prot_WP_009989254.1_1004	1	Q59006	MJ1611
	NZ_LT549890.1_prot_WP_009989286.1_2488	1	Q97VW7	ogt
	NZ_LT549890.1_prot_WP_009989294.1_2592	1	Q8NSH9	prpD1
	NZ_LT549890.1_prot_WP_009989350.1_2629	1	P34559	ech-6
	NZ_LT549890.1_prot_WP_009989389.1_2440	1	Q4J6M6	cutB
	NZ_LT549890.1_prot_WP_009989411.1_2425	1	P75531	trxB
	NZ_LT549890.1_prot_WP_009989450.1_2400	1	Q97W51	ppa
	NZ_LT549890.1_prot_WP_009989463.1_2390	1	P45359	thlA
	NZ_LT549890.1_prot_WP_009989479.1_2380	1	P45210	moeA
	NZ_LT549890.1_prot_WP_009989491.1_2374	1	Q7M825	sdhE
	NZ_LT549890.1_prot_WP_009989511.1_2361	1	Q8U0P3	PF1543
	NZ_LT549890.1_prot_WP_009989578.1_1088	1	NA	NA
	NZ_LT549890.1_prot_WP_009989596.1_38	1	O26949	thiN
	NZ_LT549890.1_prot_WP_009989611.1_29	1	Q58069	MJ0653
	NZ_LT549890.1_prot_WP_009989667.1_3196	1	NA	NA
	NZ_LT549890.1_prot_WP_009989670.1_3194	1	Q58827	MJ1432
	NZ_LT549890.1_prot_WP_009989719.1_1095	1	Q59112	gctB
	NZ_LT549890.1_prot_WP_009989732.1_1108	1	NA	NA
	NZ_LT549890.1_prot_WP_009989756.1_1132	1	D3RPC1	dsrE2
	NZ_LT549890.1_prot_WP_009989831.1_2838	1	O30808	tme
	NZ_LT549890.1_prot_WP_009989839.1_2832	1	Q72LY9	acsA
	NZ_LT549890.1_prot_WP_009989870.1_2909	1	Q5YXQ1	maiA
	NZ_LT549890.1_prot_WP_009989897.1_1067	1	NA	NA
	NZ_LT549890.1_prot_WP_009989912.1_2506	1	O34421	yngJ
	NZ_LT549890.1_prot_WP_009989951.1_3089	1	NA	NA
	NZ_LT549890.1_prot_WP_009990111.1_1566	1	Q97WX1	cmr6
	NZ_LT549890.1_prot_WP_009990153.1_2146	1	P95895	SSO2121
	NZ_LT549890.1_prot_WP_009990155.1_2147	1	P95896	SSO2122
	NZ_LT549890.1_prot_WP_009990189.1_2093	1	Q83CY8	bcp
	NZ_LT549890.1_prot_WP_009990225.1_2776	1	P27868	ilvY
	NZ_LT549890.1_prot_WP_009990227.1_2775	1	Q9UYW0	PYRAB13970
	NZ_LT549890.1_prot_WP_009990243.1_2765	1	A7ZHD5	fixB
	NZ_LT549890.1_prot_WP_009990256.1_2756	1	A7TZT2	mfpsA
	NZ_LT549890.1_prot_WP_009990273.1_2743	1	Q4J7W0	treH1
	NZ_LT549890.1_prot_WP_009990379.1_145	1	NA	NA
	NZ_LT549890.1_prot_WP_009990385.1_151	1	Q7SI94	lysJ
	NZ_LT549890.1_prot_WP_009990405.1_169	1	O28972	AF_1297
	NZ_LT549890.1_prot_WP_009990451.1_200	1	NA	NA
	NZ_LT549890.1_prot_WP_009990453.1_201	1	Q976E4	STK_02420
	NZ_LT549890.1_prot_WP_009990470.1_212	1	P39573	rps12
	NZ_LT549890.1_prot_WP_009990493.1_228	1	Q58036	MJ0619
	NZ_LT549890.1_prot_WP_009990556.1_265	1	NA	NA
	NZ_LT549890.1_prot_WP_009990557.1_266	1	Q980L4	psmB1
	NZ_LT549890.1_prot_WP_009990580.1_282	1	Q980K0	rpoL
	NZ_LT549890.1_prot_WP_009990671.1_357	1	Q6YYZ2	4CLL3
	NZ_LT549890.1_prot_WP_009990997.1_1217	1	NA	NA
	NZ_LT549890.1_prot_WP_009991056.1_548	1	Q9UWV6	SSO0551
	NZ_LT549890.1_prot_WP_009991083.1_568	1	Q9BHU1	RPS26
	NZ_LT549890.1_prot_WP_009991095.1_576	1	NA	NA
	NZ_LT549890.1_prot_WP_009991123.1_597	1	P70949	yitW
	NZ_LT549890.1_prot_WP_009991129.1_600	1	NA	NA
	NZ_LT549890.1_prot_WP_009991192.1_645	1	A4YI89	Msed_2001
	NZ_LT549890.1_prot_WP_009991197.1_648	1	Q58997	hom
	NZ_LT549890.1_prot_WP_009991266.1_725	1	Q9UX93	rpl5
	NZ_LT549890.1_prot_WP_009991281.1_737	1	Q9UXA6	rpl4
	NZ_LT549890.1_prot_WP_009991283.1_738	1	Q9UXA8	rpl3
	NZ_LT549890.1_prot_WP_009991309.1_753	1	Q9UXC4	rrp4
	NZ_LT549890.1_prot_WP_009991331.1_768	1	Q9UXE0	rpl21e
	NZ_LT549890.1_prot_WP_009991357.1_786	1	Q9UXF5	rfcS
	NZ_LT549890.1_prot_WP_009991359.1_788	1	Q9UXF7	moaC
	NZ_LT549890.1_prot_WP_009991539.1_2275	1	Q97WG8	herA
	NZ_LT549890.1_prot_WP_009991592.1_1156	1	P95280	fadE17
	NZ_LT549890.1_prot_WP_009991700.1_3148	1	B1JH01	ghrB
	NZ_LT549890.1_prot_WP_009991838.1_2301	1	Q58549	nudF
	NZ_LT549890.1_prot_WP_009991882.1_1311	1	Q97YR6	SSO1253
	NZ_LT549890.1_prot_WP_009992040.1_2259	1	Q9R6P9	trxA
	NZ_LT549890.1_prot_WP_009992083.1_2231	1	Q6T393	Spata20
	NZ_LT549890.1_prot_WP_009992171.1_2634	1	O29695	AF_0556
	NZ_LT549890.1_prot_WP_009992194.1_2586	1	NA	NA
	NZ_LT549890.1_prot_WP_009992282.1_887	1	NA	NA
	NZ_LT549890.1_prot_WP_009992323.1_919	1	NA	NA
	NZ_LT549890.1_prot_WP_009992330.1_925	1	Q9X1C0	TM_1400
	NZ_LT549890.1_prot_WP_009992347.1_935	1	NA	NA
	NZ_LT549890.1_prot_WP_009992368.1_951	1	Q97ZH5	gatD
	NZ_LT549890.1_prot_WP_009992657.1_2970	1	P22855	AMS1
	NZ_LT549890.1_prot_WP_009992717.1_1851	1	NA	NA
	NZ_LT549890.1_prot_WP_009992744.1_3172	1	A1RY08	tmcA
	NZ_LT549890.1_prot_WP_009992824.1_522	1	Q608P0	pqqE
	NZ_LT549890.1_prot_WP_009992891.1_1875	1	Q72JV2	ttuD
	NZ_LT549890.1_prot_WP_009993099.1_1530	1	NA	NA
	NZ_LT549890.1_prot_WP_010922953.1_356	1	P51225	trxA
	NZ_LT549890.1_prot_WP_010922960.1_375	1	Q980C7	slaA
	NZ_LT549890.1_prot_WP_010922974.1_430	1	Q5JI38	TK0882
	NZ_LT549890.1_prot_WP_010923018.1_2047	1	NA	NA
	NZ_LT549890.1_prot_WP_010923073.1_801	1	C4KH93	M164_1351
	NZ_LT549890.1_prot_WP_010923348.1_1417	1	P80092	cpsA1
	NZ_LT549890.1_prot_WP_010923492.1_1633	1	NA	NA
	NZ_LT549890.1_prot_WP_010923555.1_1711	1	O58782	PH1055
	NZ_LT549890.1_prot_WP_010923647.1_1930	1	O29033	tfs
	NZ_LT549890.1_prot_WP_010923998.1_2819	1	Q97UZ1	glcS
	NZ_LT549890.1_prot_WP_010924045.1_2912	1	Q933N0	kdhC
	NZ_LT549890.1_prot_WP_014511409.1_2475	1	Q97VY2	leuC
	NZ_LT549890.1_prot_WP_014511497.1_142	1	NA	NA
	NZ_LT549890.1_prot_WP_014511720.1_1913	1	NA	NA
	NZ_LT549890.1_prot_WP_014511748.1_2168	1	NA	NA
	NZ_LT549890.1_prot_WP_029552499.1_63	1	P95993	rps2
	NZ_LT549890.1_prot_WP_029552508.1_1039	1	Q97Z99	SSO1031
	NZ_LT549890.1_prot_WP_029552542.1_224	1	Q980Q3	gatB
	NZ_LT549890.1_prot_WP_048056689.1_136	1	Q54GU0	arsB
	NZ_LT549890.1_prot_WP_063492732.1_943	1	P80866	sufC
	NZ_LT549890.1_prot_WP_063492774.1_1322	1	Q5JH71	glmS
	NZ_LT549890.1_prot_WP_063492794.1_1397	1	Q60329	MJ0014
	NZ_LT549890.1_prot_WP_063492880.1_3075	1	P50848	ypwA
	NZ_LT549890.1_prot_WP_080514075.1_3019	1	Q2KIM0	FUCA1

## Sheet: Table_S3
	Table S3. Gene Ontology enrichment of genes aligned to precipitated proteins from SDS-PAGE.
	Ontology	GO ID	Term	Annotated	Significant	Expected	weightFisher	q-value
	Biological process	GO:0006412	translation	112	60	19.03	4.1e-16	8.8765e-13
		GO:0006351	transcription, DNA-templated	78	26	13.26	0.0011	1
		GO:0002181	cytoplasmic translation	13	8	2.21	0.0014	1
		GO:0000028	ribosomal small subunit assembly	7	5	1.19	0.0021	1
		GO:0098869	cellular oxidant detoxification	8	6	1.36	0.0035	1
		GO:0006414	translational elongation	17	7	2.89	0.0035	1
		GO:0045454	cell redox homeostasis	14	7	2.38	0.0044	1
		GO:0006457	protein folding	6	6	1.02	0.0047	1
		GO:0061077	chaperone-mediated protein folding	3	3	0.51	0.0049	1
		GO:0006458	'de novo' protein folding	3	3	0.51	0.0049	1
		GO:0009099	valine biosynthetic process	9	5	1.53	0.0095	1
		GO:0000462	maturation of SSU-rRNA from tricistronic rRNA transcript	5	4	0.85	0.0168	1
		GO:0006950	response to stress	114	18	19.37	0.0198	1
		GO:0009097	isoleucine biosynthetic process	14	6	2.38	0.0204	1
		GO:0006355	regulation of transcription, DNA-templated	66	19	11.22	0.027	1
		GO:0042273	ribosomal large subunit biogenesis	14	9	2.38	0.0277	1
		GO:0030490	maturation of SSU-rRNA	7	6	1.19	0.0281	1
		GO:0005993	trehalose catabolic process	2	2	0.34	0.0288	1
		GO:0006368	transcription elongation from RNA polymerase II promoter	2	2	0.34	0.0288	1
		GO:0006431	methionyl-tRNA aminoacylation	2	2	0.34	0.0288	1
		GO:0006435	threonyl-tRNA aminoacylation	2	2	0.34	0.0288	1
		GO:0000027	ribosomal large subunit assembly	8	4	1.36	0.0324	1
		GO:0019427	acetyl-CoA biosynthetic process from acetate	5	3	0.85	0.0372	1
		GO:0006099	tricarboxylic acid cycle	12	5	2.04	0.0386	1
	Molecular function	GO:0003735	structural constituent of ribosome	65	43	10.79	8.021e-17	8.021e-17
		GO:0019843	rRNA binding	37	21	6.14	0.00101387	0.000506935
		GO:0051082	unfolded protein binding	5	5	0.83	0.14808	0.04936
		GO:0016903	oxidoreductase activity, acting on the aldehyde or oxo group of donors	43	13	7.14	0.00033	0.101805
		GO:0003899	DNA-directed RNA polymerase activity	15	8	2.49	0.00058	0.143144
		GO:0043546	molybdopterin cofactor binding	7	5	1.16	0.00191	0.392823
		GO:0003984	acetolactate synthase activity	5	4	0.83	0.00324	0.44424
		GO:0051920	peroxiredoxin activity	5	4	0.83	0.00324	0.44424
		GO:0003746	translation elongation factor activity	5	4	0.83	0.00324	0.44424
		GO:0003700	DNA-binding transcription factor activity	29	11	4.81	0.00448	0.465835
		GO:0044183	protein binding involved in protein folding	3	3	0.5	0.00453	0.465835
		GO:0004601	peroxidase activity	3	3	0.5	0.00453	0.465835
		GO:0003723	RNA binding	118	50	19.58	0.00682	0.647375
		GO:0030976	thiamine pyrophosphate binding	13	6	2.16	0.01207	1
		GO:0015035	protein disulfide oxidoreductase activity	4	3	0.66	0.01588	1
		GO:0004353	glutamate dehydrogenase [NAD(P)+] activity	2	2	0.33	0.02746	1
		GO:0003861	3-isopropylmalate dehydratase activity	2	2	0.33	0.02746	1
		GO:0004067	asparaginase activity	2	2	0.33	0.02746	1
		GO:0070181	small ribosomal subunit rRNA binding	2	2	0.33	0.02746	1
		GO:0004825	methionine-tRNA ligase activity	2	2	0.33	0.02746	1
		GO:0004829	threonine-tRNA ligase activity	2	2	0.33	0.02746	1
		GO:0047553	2-oxoglutarate synthase activity	2	2	0.33	0.02746	1
		GO:0008143	poly(A) binding	2	2	0.33	0.02746	1
		GO:0008948	oxaloacetate decarboxylase activity	2	2	0.33	0.02746	1
		GO:0004555	alpha,alpha-trehalase activity	2	2	0.33	0.02746	1
		GO:0003743	translation initiation factor activity	8	4	1.33	0.02987	1
		GO:0016208	AMP binding	5	3	0.83	0.03485	1
		GO:0009055	electron carrier activity	27	8	4.48	0.04586	1
	Cellular compartment	GO:0022625	cytosolic large ribosomal subunit	28	19	5.45	1.8e-08	6.246e-06
		GO:0022627	cytosolic small ribosomal subunit	20	15	3.89	8e-08	1.388e-05
		GO:0005737	cytoplasm	479	132	93.25	5.763e-06	0.000666587
		GO:0005840	ribosome	69	45	13.43	0.0025	0.18044
		GO:0005622	intracellular	529	149	102.98	0.0026	0.18044
		GO:0000428	DNA-directed RNA polymerase complex	7	5	1.36	0.004	0.231333
		GO:0009534	chloroplast thylakoid	3	3	0.58	0.0374	1
		GO:0016272	prefoldin complex	2	2	0.39	0.0377	1
																	1

## Sheet: Table_S4
	Table S4. Genes annotated to KEGG map ko03008 "Ribosome biogenesis in eukaryotes". Entries in bold denote the proteomic evidence by AgNOR staining.
	Gene ID in Sulfolobus solfactaricus genome	KEGG accession number	gene	SwissProt accession number	gene product	Pfam	Model
	NZ_LT549890.1_cds_WP_009988802.1_380	K11131	truB	Q975L5	Probable tRNA pseudouridine synthase B	PF08068	PUA
	NZ_LT549890.1_cds_WP_009988804.1_379	K11131	truB	Q980C3	Probable tRNA pseudouridine synthase B	PF01472, PF01509	PUA
	NZ_LT549890.1_cds_WP_009988903.1_84	K12845	rpl7ae	P55858	50S ribosomal protein L7Ae	PF01248	L7Ae
	NZ_LT549890.1_cds_WP_009989170.1_1062	K11130	nop10	Q97Z78	Ribosome biogenesis protein Nop10	PF04135	NOP10
	NZ_LT549890.1_cds_WP_009989458.1_2394	K07562	MJ1650	Q59044	Uncharacterized protein MJ1650	*	NMD3
	NZ_LT549890.1_cds_WP_009989466.1_2388	K07178	RIOK1	Q9BRS2	Serine/threonine-protein kinase RIO1	*	RIO1
	NZ_LT549890.1_cds_WP_009990436.1_191	K07179	riok-2	Q95Q34	Serine/threonine-protein kinase RIO2	*	RIO2
	NZ_LT549890.1_cds_WP_009990645.1_337	K03264	eif6	Q980G0	Translation initiation factor 6	PF01912	IF6
	NZ_LT549890.1_cds_WP_009991096.1_577	K14537	MJ1464	Q58859	Uncharacterized GTP-binding protein MJ1464	PF01926	NUG1
	NZ_LT549890.1_cds_WP_009991160.1_620	K06943	obg	O44411	Nucleolar GTP-binding protein 1	PF01926	NUG1
	NZ_LT549890.1_cds_WP_009991311.1_754	K14574	APE_1167.1	Q9YCU5	Ribosome maturation protein SDO1 homolog	*	SDO1
	NZ_LT549890.1_cds_WP_009992051.1_2253	K14568	nep1	Q97WJ0	Ribosomal RNA small subunit methyltransferase Nep1	PF03587	EMG1
	NZ_LT549890.1_cds_WP_009992372.1_954	K14563	flpA	P58032	Fibrillarin-like rRNA/tRNA 2'-O-methyltransferase	PF01269	NOP1
	NZ_LT549890.1_cds_WP_009992382.1_960	K11128	gar1	Q971V6	Putative box H/ACA sRNP component Gar1	PF04410	GAR1
	NZ_LT549890.1_cds_WP_009993131.1_2451	K11108	rtcA	Q97W04	RNA 3'-terminal phosphate cyclase	PF01137	RCL
	NZ_LT549890.1_cds_WP_010922979.1_448	K18532	M1425_1644	C3MWU3	Putative adenylate kinase	*	Fap7
	NZ_LT549890.1_cds_WP_010923226.1_953	K14564	MJ0694	Q58105	Uncharacterized NOP5 family protein MJ0694	PF01798	NOP5
	NZ_LT549890.1_cds_WP_014511527.1_377	K14521	tmcA	C3N792	tRNA(Met) cytidine acetyltransferase TmcA	*	KRE33

## Sheet: Table_S5
	Table S5. Nucleolus-related domains found in the S. solfataricus genome. Entries in bold denote proteins evidenced by AgNOR staining and MS peptide sequencing.
	Gene ID in Sulfolobus solfactaricus genome	Pfam accession number	Family name	SwissProt accession number	Gene	gene product	Model
	NZ_LT549890.1_cds_WP_009988771.1_399	PF01926	MMR_HSR1	Q980A5	eif2g	Translation initiation factor 2 subunit gamma	IF2
	NZ_LT549890.1_cds_WP_009988775.1_396	PF08069	Ribosomal_S13_N, NUC021	Q980A8	rps15	30S ribosomal protein S15	S15
	NZ_LT549890.1_cds_WP_009988796.1_384	PF12136	RNA_pol_Rpo13	Q980B8	SSO0396	RNA_pol_Rpo13 domain-containing protein	RNApol
	NZ_LT549890.1_cds_WP_009988802.1_380	PF08068	DKCLD, NUC011	Q975L5	truB	Probable tRNA pseudouridine synthase B	PUA
	NZ_LT549890.1_cds_WP_009988804.1_379	PF01472, PF01509	PUA, TruB_N	Q980C3	truB	Probable tRNA pseudouridine synthase B	PUA
	NZ_LT549890.1_cds_WP_009988885.1_70	PF01479, PF00163	S4, Ribosomal_S4	P95987	rps4	30S ribosomal protein S4	S4
	NZ_LT549890.1_cds_WP_009988896.1_78	PF03463, PF03465	eRF1_1, eRF1_3	P96026	pelA	Protein pelota homolog	RF1
	NZ_LT549890.1_cds_WP_009988903.1_84	PF01248	Ribosomal_L7Ae	P55858	rpl7ae	50S ribosomal protein L7Ae	L7Ae
	NZ_LT549890.1_cds_WP_009988945.1_113	PF01189	Methyltr_RsmB-F	O57712	PH1991	tRNA (cytosine(72)-C(5))-methyltransferase	NOP2
	NZ_LT549890.1_cds_WP_009989170.1_1062	PF04135	Nop10p	Q97Z78	nop10	Ribosome biogenesis protein Nop10	NOP10
	NZ_LT549890.1_cds_WP_009989519.1_2355	PF03464, PF03465	eRF1_2, eRF1_3	Q97W96	prf1	Peptide chain release factor subunit 1	RF1
	NZ_LT549890.1_cds_WP_009989670.1_3194	PF01472	PUA	Q58827	MJ1432	Uncharacterized protein MJ1432	PUA
	NZ_LT549890.1_cds_WP_009990389.1_155	PF01922	SRP19	Q980W2	srp19	Signal recognition particle 19 kDa protein	SRP
	NZ_LT549890.1_cds_WP_009990466.1_210	PF00177	Ribosomal_S7	P35026	rps7	30S ribosomal protein S7	S7
	NZ_LT549890.1_cds_WP_009990472.1_214	PF01248	Ribosomal_L7Ae	Q980R3	rpl30e	50S ribosomal protein L30e	L30e
	NZ_LT549890.1_cds_WP_009990480.1_218	PF01191	RNA_pol_Rpb5_C	Q980Q9	rpoH	DNA-directed RNA polymerase subunit H	RNApol
	NZ_LT549890.1_cds_WP_009990515.1_241	PF01189	Methyltr_RsmB-F	Q9KRY1	rsmF	Ribosomal RNA small subunit methyltransferase F	NOP2
	NZ_LT549890.1_cds_WP_009990543.1_258	PF01926	MMR_HSR1	Q980M3	hflX	GTPase HflX	Hflx
	NZ_LT549890.1_cds_WP_009990632.1_329	PF00466	Ribosomal_L10	P96039	rpl10	50S ribosomal protein L10	L10
	NZ_LT549890.1_cds_WP_009990645.1_337	PF01912	eIF-6	Q980G0	eif6	Translation initiation factor 6	IF6
	NZ_LT549890.1_cds_WP_009990647.1_338	PF01198	Ribosomal_L31e	P58190	rpl31e	50S ribosomal protein L31e	L31e
	NZ_LT549890.1_cds_WP_009991096.1_577	PF01926	MMR_HSR1	Q58859	MJ1464	Uncharacterized GTP-binding protein MJ1464	NUG1
	NZ_LT549890.1_cds_WP_009991160.1_620	PF01926	MMR_HSR1	O44411	nog-1	Nucleolar GTP-binding protein 1	NUG1
	NZ_LT549890.1_cds_WP_009991269.1_726	PF01479, PF00900, PF08071	S4, Ribosomal_S4e, RS4NT NUC023	Q9UX94	rps4e	30S ribosomal protein S4e	S4
	NZ_LT549890.1_cds_WP_009991318.1_759	PF00827	Ribosomal_L15e	Q9UXD0	rpl15e	50S ribosomal protein L15e	L15e
	NZ_LT549890.1_cds_WP_009991319.1_760	PF01926	MMR_HSR1	Q58728	MJ1332	Uncharacterized GTP-binding protein MJ1332	HSR1
	NZ_LT549890.1_cds_WP_009991323.1_762	PF01015	Ribosomal_S3Ae	Q9UXD4	rps3ae	30S ribosomal protein S3Ae	S3Ae
	NZ_LT549890.1_cds_WP_009991808.1_2321	PF01269, PF01189	Fibrillarin, Methyltr_RsmB-F	Q97WC7	cbiT	Probable cobalt-precorrin-6B C(15)-methyltransferase (decarboxylating)	NOP1
	NZ_LT549890.1_cds_WP_009992051.1_2253	PF03587	EMG1	Q97WJ0	nep1	Ribosomal RNA small subunit methyltransferase Nep1	NEP1
	NZ_LT549890.1_cds_WP_009992055.1_2251	PF01985	CRS1_YhbY (CRM)	Q97WJ2	SSO1005	CRM domain-containing protein	CRM
	NZ_LT549890.1_cds_WP_009992372.1_954	PF01269	Fibrillarin	P58032	flpA	Fibrillarin-like rRNA/tRNA 2'-O-methyltransferase	NOP1
	NZ_LT549890.1_cds_WP_009992382.1_960	PF04410	Gar1	Q971V6	gar1	Putative box H/ACA sRNP component Gar1	GAR1
	NZ_LT549890.1_cds_WP_009992418.1_987	PF01287	eIF-5a	Q97ZE8	eif5a	Translation initiation factor 5A	IF-5
	NZ_LT549890.1_cds_WP_009992766.1_1905	PF01926	MMR_HSR1	Q97X60	SSO1893	Putative ABC transporter ATP-binding protein SSO1893	HSR1
	NZ_LT549890.1_cds_WP_009993131.1_2451	PF01137	RTC	Q97W04	rtcA	RNA 3'-terminal phosphate cyclase	RCL
	NZ_LT549890.1_cds_WP_010922916.1_209	PF01926	MMR_HSR1	P35021	tuf	Elongation factor 1-alpha	EF-1
	NZ_LT549890.1_cds_WP_010922948.1_334	PF00448	SRP54	Q57739	tsY	Signal recognition particle receptor FtsY	SRP
	NZ_LT549890.1_cds_WP_010923154.1_988	PF00448	SRP54	Q97ZE7	srp54	Signal recognition particle	SRP
	NZ_LT549890.1_cds_WP_010923226.1_953	PF01798	Nop (snoRNA binding)	Q58105	MJ0694	Uncharacterized NOP5 family protein MJ0694	NOP5
	NZ_LT549890.1_cds_WP_010923852.1_2434	PF03367	zf-ZPR1	O58960	PH1223	Uncharacterized ZPR1-like protein PH1223	ZPR1
	NZ_LT549890.1_cds_WP_081225702.1_261	PF01472	PUA	Q57878	tgtA	tRNA-guanine(15) transglycosylase	PUA

## Sheet: Table_S6
	Table S6. Summary of nucleolus related protein domains found in S. solfataricus and their distribution across the tree of life. Entries in bold denote the proteomic evidence by AgNOR staining
	Model Nomenclature (Protein Domain)	Putative function in eukaryotes	Eukaryotic proteins	Putative functions in archaea	Archeal proteins	Putative functions in Bacteria	Bacterial proteins	References
	CRM	Choroplast splicing mechanisms	CRS1, CAF1 and CAF2 in Zea Mays	Associated to pre-ribosomal subunits	CRM	Associated to pre-ribosomal subunits	YhbY	Barkan A, Klipcan L, Ostersetzer O, Kawamura T, Asakura Y, Watkins KP (January 2007). "The CRM domain: an RNA binding module derived from an ancient ribosome-associated protein". RNA. 13 (1): 55â€“64. doi:10.1261/rna.139607. PMC 1705760. PMID 17105995.
	EF-1	MMR_HSR1 family is present in nucleolar GTP binding protein. Related ot Elongation factors and also to nuleolar NUG1 ribosomal maturation protein	EF-1, NUG1	Associated to pre-ribosomal subunits	aEF-1	Associated to pre-ribosomal subunits	Hflx	Bassler J, Kallas M, Hurt E;, J Biol Chem. 2006;281:24737-24744.: The NUG1 GTPase reveals and N-terminal RNA-binding domain that is essential for association with 60 S pre-ribosomal particles. PUBMED:16803892 EPMC:16803892
	EMG1	Methyltransferase activity in ribosomal biogenesis and microtuble spindle formation	NEP1/EMG1	Associated to pre-ribosomal subunits	EMG1	Unknown	unknown	Eschrich D, Buchhaupt M, Kotter P, Entian KD; , Curr Genet 2002;40:326-338.: Nep1p (Emg1p), a novel protein conserved in eukaryotes and archaea, is involved in ribosome biogenesis. PUBMED:11935223 EPMC:11935223
	Fap7	Putative adenylate kinas activity during pre-40S ribosomal subunit maturation	Fap7-Rps14 complex	Associated to pre-ribosomal subunits	Fap7-Rps14 complex	Associated to pre-ribosomal subunits	Fap7-Rps14 complex	Loc'h, J., Blaud, M., Réty, S., Lebaron, S., Deschamps, P., Bareille, J., ... & Leulliot, N. (2014). RNA mimicry by the fap7 adenylate kinase in ribosome biogenesis. PLoS Biol, 12(5), e1001860.
	GAR1	Ribosomal pre-RNA maturation	H/ACA RNP complex Gar1, Naf1	Ribosomal pre-RNA maturation	H/ACA RNP complex Gar1, Naf1	Unknown	unknown	Bagni C, Lapeyre B; , J Biol Chem 1998;273:10868-10873.: Gar1p binds to the small nucleolar RNAs snR10 and snR30 in vitro through a nontypical RNA binding element. PUBMED:9556561 EPMC:9556561
	HSR1	MMR_HSR1 family is present in nucleolar GTP binding protein. Related ot Elongation factors and also to nuleolar NUG1 ribosomal maturation protein	EF-1, NUG1	Associated to pre-ribosomal subunits	aEF-1	Associated to pre-ribosomal subunits	Hflx	Bassler J, Kallas M, Hurt E;, J Biol Chem. 2006;281:24737-24744.: The NUG1 GTPase reveals and N-terminal RNA-binding domain that is essential for association with 60 S pre-ribosomal particles. PUBMED:16803892 EPMC:16803892
	Hflx	MMR_HSR1 family is present in nucleolar GTP binding protein. Related ot Elongation factors and also to nuleolar NUG1 ribosomal maturation protein	EF-1, NUG1	Associated to pre-ribosomal subunits	aEF-1	Associated to pre-ribosomal subunits	Hflx	Bassler J, Kallas M, Hurt E;, J Biol Chem. 2006;281:24737-24744.: The NUG1 GTPase reveals and N-terminal RNA-binding domain that is essential for association with 60 S pre-ribosomal particles. PUBMED:16803892 EPMC:16803892
	IF-5	Inititation factor activity and elongation activiy in yeast	If-5A	Associated to pre-ribosomal subunits	aIF-5A	Unknown	unknown	Saini P, Eyler DE, Green R, Dever TE;, Nature. 2009;459:118-121.: Hypusine-containing protein eIF5A promotes translation elongation. PUBMED:19424157 EPMC:19424157
	IF2	MMR_HSR1 family is present in nucleolar GTP binding protein. Related ot Elongation factors and also to nuleolar NUG1 ribosomal maturation protein	EF-1, NUG1	Associated to pre-ribosomal subunits	aIF2	Associated to pre-ribosomal subunits	Hflx	Bassler J, Kallas M, Hurt E;, J Biol Chem. 2006;281:24737-24744.: The NUG1 GTPase reveals and N-terminal RNA-binding domain that is essential for association with 60 S pre-ribosomal particles. PUBMED:16803892 EPMC:16803892
	IF6	Ribosomal 60S subunit cleavage	eIF6	Ribosomal 60S subunit cleavage	aIF6	Unknown	unknown	Benelli D, Marzi S, Mancone C, Alonzi T, la Teana A, Londei P. Function and ribosomal localization of aIF6, a translational regulator shared by archaea and eukarya. Nucleic Acids Res. 2009 Jan;37(1):256-67. doi: 10.1093/nar/gkn959. Epub 2008 Nov 26. PMID: 19036786; PMCID: PMC2615626.
	KRE33	Catalyzes the formation of N4-acetylcytidine (ac4C) at the wobble position of tRNA(Met)	KRE33 or NAT10	Hypothized 18S rRNA guided acetilation of ribosomal subunits	KRE33 or NAT10	Unknown	unknown	Coureux, P. D., Lazennec-Schurdevin, C., Bourcier, S., Mechulam, Y., & Schmitt, E. (2020). Cryo-EM study of an archaeal 30S initiation complex gives insights into evolution of translation initiation. Communications biology, 3(1), 1-13.
	L10	Ribosome maturation and biogenesis	L10E	Associated to pre-ribosomal subunits	L10E or P0	Associated to pre-ribosomal subunits	L10	Ramakrishnan, V. (2002). Ribosome structure and the mechanism of translation. Cell, 108(4), 557-572.
	L15e	Ribosome maturation and biogenesis	L15, (YL10, L13, Rp15r yeast)	Associated to pre-ribosomal subunits	L15e	Unknown	unknown	Zwickl P, Lupas A, Baumeister W. The Thermoplasma acidophilum rpl15 gene encodes a homologue of eukaryotic ribosomal proteins L15/YL10. Biochem Biophys Res Commun. 1995 Apr 17;209(2):684-8. doi: 10.1006/bbrc.1995.1553. PMID: 7733938.
	L30e	Ribosomal pre-RNA maturation	40s, L30, L7A from metazoa, L8-A and L8-B from fungi	Ribosomal pre-RNA maturation	L30, 30S, HS6	Unknown	unknown	Koonin EV; , J Mol Med 1997;75:236-238.: Cell cycle and apoptosis: possible roles of Gadd45 and MyD118 proteins inferred from their homology to ribosomal proteins.
	L31e	Ribosomal pre-RNA maturation	L31, L34 (yeast)	Ribosomal pre-RNA maturation	L31e	Unknown	unknown	Koonin EV; , J Mol Med 1997;75:236-238.: Cell cycle and apoptosis: possible roles of Gadd45 and MyD118 proteins inferred from their homology to ribosomal proteins.
	L7Ae	Ribosomal pre-RNA maturation	40s, L30, L7A from metazoa, L8-A and L8-B from fungi	Ribosomal pre-RNA maturation	L30, 30S, HS6	Unknown	unknown	Koonin EV; , J Mol Med 1997;75:236-238.: Cell cycle and apoptosis: possible roles of Gadd45 and MyD118 proteins inferred from their homology to ribosomal proteins.
	NEP1	Methyltransferase activity in ribosomal biogenesis and microtuble spindle formation	NEP1/EMG1	Associated to pre-ribosomal subunits	EMG1	Unknown	unknown	Eschrich D, Buchhaupt M, Kotter P, Entian KD; , Curr Genet 2002;40:326-338.: Nep1p (Emg1p), a novel protein conserved in eukaryotes and archaea, is involved in ribosome biogenesis. PUBMED:11935223 EPMC:11935223
	NMD3	Ribosome maturation and biogenesis	NMD3	Ribosome maturation and biogenesis	NMD3	Unknown	unknown	Malyutin, A. G., Musalgaonkar, S., Patchett, S., Frank, J., & Johnson, A. W. (2017). Nmd3 is a structural mimic of eIF 5A, and activates the cp GTP ase Lsg1 during 60S ribosome biogenesis. The EMBO journal, 36(7), 854-868.
	NOP1	Ribosomal pre-RNA maturation	Fibrillarin (mammals), NOP1 (yeast)	Ribosomal pre-RNA maturation	aFIB	Unknown	unknown	Rodriguez‐Corona, U., Sobol, M., Rodriguez‐Zapata, L. C., Hozak, P., & Castano, E. (2015). Fibrillarin from Archaea to human. Biology of the Cell, 107(6), 159-174.
	NOP10	Ribosomal pre-RNA maturation	Nop10	Ribosomal pre-RNA maturation	Nop10	Unknown	unknown	Shubina, M. Y., Musinova, Y. R., & Sheval, E. V. (2016). Nucleolar methyltransferase fibrillarin: evolution of structure and functions. Biochemistry (Moscow), 81(9), 941-950.
	NOP2	Ribosomal pre-RNA maturation	human p120, NOP2, SUN	Ribosomal pre-RNA maturation	aMethyltr (PH1374), archeosine transglycosilase	Methyltransferase activity	RsmB, RsmF, Fmu	Shubina, M. Y., Musinova, Y. R., & Sheval, E. V. (2016). Nucleolar methyltransferase fibrillarin: evolution of structure and functions. Biochemistry (Moscow), 81(9), 941-950.
	NOP5	Ribosomal pre-RNA maturation	Nop56p, Nop58	Ribosomal pre-RNA maturation	Nop5p	Unknown	unknown	Shubina, M. Y., Musinova, Y. R., & Sheval, E. V. (2016). Nucleolar methyltransferase fibrillarin: evolution of structure and functions. Biochemistry (Moscow), 81(9), 941-950.
	NUG1	MMR_HSR1 family is present in nucleolar GTP binding protein. Related ot Elongation factors and also to nuleolar NUG1 ribosomal maturation protein	EF-1, NUG1	Associated to pre-ribosomal subunits	aEF-1	Associated to pre-ribosomal subunits	Hflx	Bassler J, Kallas M, Hurt E;, J Biol Chem. 2006;281:24737-24744.: The NUG1 GTPase reveals and N-terminal RNA-binding domain that is essential for association with 60 S pre-ribosomal particles. PUBMED:16803892 EPMC:16803892
	PUA	Ribosomal pre-RNA maturation	Pseudouridine synthases, eIF1 /SU1	Ribosomal pre-RNA maturation	Pseudouridine synthases, archeosine synthases, Cbpf5p	RNA binding	Glutamate kinases	Aravind L, Koonin EV; , J Mol Evol 1999;48:291-302.: Novel predicted RNA-binding domains associated with the translation machinery
	RCL	RNA metabolism	Rcl (phsphate cyclases)	RNA metabolism	Rcl (phsphate cyclases)	RNA metabolism	Rcl (phsphate cyclases)	Palm GJ, Billy E, Filipowicz W, Wlodawer A; , Structure Fold Des 2000;8:13-23.: Crystal structure of RNA 3'-terminal phosphate cyclase, a ubiquitous enzyme with unusual topology
	RF1	Translation	eRF1,	Translation	aRF1	Unknown	unknown	Song H, Mugnier P, Das AK, Webb HM, Evans DR, Tuite MF, Hemmings BA, Barford D; , Cell 2000;100:311-321.: The crystal structure of human eukaryotic release factor eRF1--mechanism of stop codon recognition and peptidyl-tRNA hydrolysis
	RIO1	Ribosome maturation and biogenesis	Rio1	Ribosome maturation and biogenesis	Rio1	Ribosome maturation and biogenesis	Rio1	LaRonde‐LeBlanc, N., Guszczynski, T., Copeland, T., & Wlodawer, A. (2005). Structure and activity of the atypical serine kinase Rio1. The FEBS journal, 272(14), 3698-3713.
	RIO2	Ribosome maturation and biogenesis	Rio2	Ribosome maturation and biogenesis	Rio2	Ribosome maturation and biogenesis	Rio2	LaRonde‐LeBlanc, N., Guszczynski, T., Copeland, T., & Wlodawer, A. (2005). Structure and activity of the atypical serine kinase Rio1. The FEBS journal, 272(14), 3698-3713.
	RNApol	Transcription	RNA pol, I; II and III	Transcription	RNA polymerase subunit H	Transcription	RNA polymerase subunit H	Cramer P, Bushnell DA, Fu J, Gnatt AL, Maier-Davis B, Thompson NE, Burgess RR, Edwards AM, David PR, Kornberg RD; , Science 2000;288:640-649.: Architecture of RNA polymerase II and implications for the transcription mechanism.
	S15	Structural constituent of ribosomes	S15 and S13	Structural constituent of ribosomes	S15	Structural constituent of ribosomes	S15	Ramakrishnan, V. (2002). Ribosome structure and the mechanism of translation. Cell, 108(4), 557-572.
	S3Ae	Structural constituent of ribosomes	S3Ae	Structural constituent of ribosomes	S3Ae	Structural constituent of ribosomes	S3Ae	Ramakrishnan, V. (2002). Ribosome structure and the mechanism of translation. Cell, 108(4), 557-572.
	S4	Structural constituent of ribosomes	S4 and S4e	Structural constituent of ribosomes	NUC023	Unknown	unknown	Staub E, Fiziev P, Rosenthal A, Hinzmann B; , Bioessays 2004;26:567-581.: Insights into the evolution of the nucleolus by an analysis of its protein domain repertoire
	S7	Structural constituent of ribosomes	S5	Structural constituent of ribosomes	S7	Structural constituent of ribosomes	S7	Wimberly BT, White SW, Ramakrishnan V; , Structure 1997;5:1187-1198.: The structure of ribosomal protein S7 at 1.9 A resolution reveals a beta-hairpin motif that binds double-stranded nucleic acids.
	SDO1	Ribosomal assembly	Sdo1	Ribosomal assembly	Sdo1	Unknown	unknown	Greber, B. J., Boehringer, D., Godinic-Mikulcic, V., Crnkovic, A., Ibba, M., Weygand-Durasevic, I., & Ban, N. (2012). Cryo-EM structure of the archaeal 50S ribosomal subunit in complex with initiation factor 6 and implications for ribosome evolution. Journal of molecular biology, 418(3-4), 145-160.
	SRP	Secretory pathway cleavage	SRP, Sec65 (yeast)	Unknown	SRP, SRP54, SRP19	Unknown	P48 and FtsY	Montoya G, Svensson C, Luirink J, Sinning I; , Nature 1997;385:365-368.: Crystal structure of the NG domain from the signal-recognition particle receptor FtsY.
	ZPR1	Cell signaling	ZPR1	Unknown	Unknown	Unknown	Unknown	Gangwani L, Mikrut M, Galcheva-Gargova Z, Davis RJ; , J Cell Biol 1998;143:1471-1484.: Interaction of ZPR1 with translation elongation factor-1alpha in proliferating cells
